# Supplementary material for: FveTRM5 plays a critical role in regulating fruit shape in woodland strawberry
Source: Hortic Res. 2025 Jul 29;12(11):uhaf199. doi: 10.1093/hr/uhaf199 (PMC12554371; doi:10.1093/hr/uhaf199)
Supplement: Web_Material_uhaf199 [file web_material_uhaf199.zip › Supplementary Tables.xlsx]

## Sheet: Table S1
Table S1. The list of candidate SNPs in the EMS mutant rf
Chromosome	Position	DNA change	Amino acid change	%SNP in mutant library	%SNP in WT library	Gene ID (v2.2.a2)	Gene ID (v4.2.a2)
Fvb2	16482462	CCC-CTC	pro-leu	G:0% A:100%	G:85% A:15%	gene17537	FvH4_2g19380
Fvb2	16590368	GCT-GTT	ala-val	G:0% A:100%	G:81% A:19%	gene17557	FvH4_2g19560
Fvb2	17086023	CTT-TTT	leu-phe	G:0% A:100%	G:74% A:26%	gene08354	FvH4_2g20310
Fvb2	17880038	CTT-TTT	leu-phe	G:0% A:100%	G:75% A:25%	gene08083	FvH4_2g21510
Fvb2	18742176	CAG-TAG	gln-stop	G:0% A:100%	G:89% A:11%	gene20276	FvH4_2g22810
Fvb2	18887568	AGG-AAG	arg-lys	G:0% A:100%	G:82% A:18%	gene20346	FvH4_2g23010
Fvb2	20027554	ACC-ATC	thr-ile	G:0% A:100%	G:69% A:31%	gene27776	FvH4_2g24580

## Sheet: Table S2
Table S2. Summary of the RNAseq reads.
Sample	Raw Reads	Clean Reads	Raw Base(G)	Clean Base(G)	Effective(%)	Error(%)	Q20(%)	Q30(%)	GC(%)
rf-1	51670568	50415756	7.75	7.56	97.57	0.01	99.32	97.12	46.5
rf-2	50649868	49599568	7.6	7.44	97.93	0.01	99.29	97.02	46.52
rf-3	47666582	46469096	7.15	6.97	97.49	0.01	99.3	96.96	46.72
Ruegen-1	48822494	47610910	7.32	7.14	97.52	0.01	99.25	96.85	46.38
Ruegen-2	51875286	50300360	7.78	7.55	96.96	0.01	99.28	96.88	47.01
Ruegen-3	59300102	56935450	8.9	8.54	96.01	0.01	99.25	96.91	46.51
H4-1	49885712	48285650	7.48	7.24	96.79	0.01	99.23	96.63	46.93
H4-2	58282308	56311256	8.74	8.45	96.62	0.01	99.28	96.94	46.83
H4-3	42389306	40725992	6.36	6.11	96.08	0.01	99.26	96.96	46.6
FveTRM5 OE-1	57890290	56517122	8.68	8.48	97.63	0.01	99.28	96.97	46.76
FveTRM5 OE-2	53984824	51911048	8.1	7.79	96.16	0.01	99.26	96.88	47.86
FveTRM5 OE-3	54918548	51862138	8.24	7.78	94.43	0.01	99.21	96.75	48.46

## Sheet: Table S3
Table S3. Differentially expressed genes in the fruits of rf compared to those of Ruegen at 7-10 DAP (fold change > 1.5, TPM > 1.0, pvalue < 0.05).
Geneid	baseMean	log2FoldChange	lfcSE	stat	pvalue	padj	Ruegen-1	Ruegen-2	Ruegen-3	rf-1	rf-2	rf-3	annotation
FvH4_4g06581	64.1879	9.43303	1.27684	7.38778	1.49297e-13	6.89992e-10	0	0	0	7.59278	12.6715	9.96863	0
FvH4_4g20340	59.7463	9.32987	1.29302	7.21554	5.37184e-13	2.06887e-09	0	0	0	4.3483	2.48959	2.36956	0
FvH4_4g12390	48.3216	9.02332	1.30677	6.90504	5.01899e-12	1.28865e-08	0	0	0	9.49726	5.0434	9.66229	0
FvH4_4g08972	28.312	8.25257	1.41843	5.81809	5.95226e-09	5.09425e-06	0	0	0	7.52733	3.00892	2.81215	0
FvH4_4g17590	32.3075	7.47369	1.33939	5.57991	2.40647e-08	1.73777e-05	0	0.0363992	0	3.21491	1.90264	1.47162	0
FvH4_6g37972	56.4314	7.38132	1.26339	5.84249	5.1426e-09	4.75341e-06	0	0.0271972	0	2.64237	0.784349	0.890138	MuDR family transposase
FvH4_4g00980	51.1992	7.24142	1.17203	6.17854	6.46962e-10	9.96666e-07	0	0.141346	0	6.24209	9.29911	4.55809	0
FvH4_3g41230	22.9041	6.97374	1.32116	5.27849	1.30254e-07	8.59971e-05	0	0.0667738	0	2.48324	3.00892	3.02105	FRAGILE HISTIDINE TRIAD
FvH4_7g28420	170.449	6.32747	0.829397	7.629	2.36576e-14	1.82227e-10	0.76971	0	0.116184	32.9332	15.891	25.9149	lipid transfer protein 4
FvH4_4g20342	7.27797	6.29259	1.61983	3.88473	0.000102445	0.0197276	0	0	0	1.8195	1.11394	1.28897	0
FvH4_6g37970	12.1981	6.05607	1.47457	4.10701	4.0081e-05	0.0110261	0	0.0940019	0	3.32103	1.60963	1.44781	0
FvH4_4g12550	135.561	5.82912	0.826507	7.05272	1.7545e-12	5.06789e-09	0	0.220887	0.0271684	5.09985	3.59984	5.10311	cysteine-rich RLK (RECEPTOR-like protein kinase) 8
FvH4_4g00160	18.416	5.74755	1.25684	4.57301	4.80764e-06	0.00205731	0	0.103002	0	2.10679	1.20677	1.93346	0
FvH4_6g38050	53.2673	5.12735	0.717557	7.14556	8.9628e-13	2.95875e-09	0.0171511	0.0350804	0.0776662	2.36459	1.43851	1.31699	tetratricopeptide repeat (TPR)-containing protein
FvH4_1g26621	84.3964	4.53409	0.892373	5.08093	3.7559e-07	0.000216978	0.239077	0	0.0601456	2.00039	2.68828	2.6988	0
FvH4_6g38000	123.699	3.98846	0.535064	7.45418	9.04266e-14	5.22394e-10	0.278454	0.388324	0.343891	9.38685	4.05963	3.56363	rhamnose biosynthesis 1
FvH4_1g28150	21.363	3.943	1.05228	3.74712	0.000178879	0.0299531	0.228131	0	0.516527	7.70029	2.73341	2.80731	adenosine-5'-phosphosulfate (APS) kinase 3
FvH4_2g12910	246.132	3.763	0.755385	4.98156	6.30733e-07	0.000331249	0.314417	1.30406	0.105466	4.9493	8.37169	9.6126	cytochrome P450, family 71, subfamily A, polypeptide 25
FvH4_6g38001	50.7278	3.42041	0.572514	5.97437	2.30985e-09	2.58164e-06	0.781715	0.35531	0.852191	10.4883	6.48437	6.24201	nucleotide-rhamnose synthase/epimerase-reductase
FvH4_3g34410	49.9199	3.08168	0.720896	4.27479	1.91321e-05	0.0064073	0.0739643	0.68078	0.334936	2.63723	2.38598	4.4781	Homeodomain-like superfamily protein
FvH4_7g28454	45.4974	2.94173	0.729156	4.03443	5.47348e-05	0.0137479	0.299365	0.229617	0.0282423	1.28088	1.36234	1.67617	cytochrome P450, family 704, subfamily A, polypeptide 2
FvH4_1g28170	38.6263	2.91629	0.500705	5.82437	5.73288e-09	5.09425e-06	0.505893	0.739099	0.545442	5.7034	3.79676	4.69571	0
FvH4_1g22490	160.053	2.7355	0.615226	4.44633	8.73485e-06	0.0034211	3.89166	0.698236	2.93713	20.7733	15.7947	18.0804	0
FvH4_1g26750	291.975	2.73231	0.601495	4.54254	5.55814e-06	0.00229353	15.3692	2.76634	6.9597	61.8432	51.222	66.3312	0
FvH4_6g27021	78.2244	2.59691	0.429796	6.04219	1.5204e-09	1.84913e-06	0.188594	0.42432	0.170804	1.56604	1.68028	1.5967	0
FvH4_4g02091	106.81	2.42972	0.428706	5.66757	1.4484e-08	1.11565e-05	3.00553	1.69054	2.09822	17.5748	10.3187	11.0956	0
FvH4_6g36450	305.167	2.39363	0.514012	4.65675	3.21242e-06	0.00142755	1.41268	1.53344	0.448919	8.22411	3.59771	6.51442	Terpenoid cyclases family protein
FvH4_4g02161	143.424	2.2899	0.444894	5.14707	2.64587e-07	0.000165245	1.30741	1.70591	2.82409	12.8596	9.47381	8.56577	acylaminoacyl-peptidase-related
FvH4_7g31930	51.7907	2.18534	0.57102	3.82709	0.000129668	0.0237007	0.108354	0.27703	0.296443	0.824195	0.948736	1.53338	cyclic nucleotide gated channel 1
FvH4_4g09580	762.421	1.97492	0.397276	4.97116	6.65526e-07	0.000341755	4.36806	7.96406	4.60938	35.105	16.377	17.8428	RING/U-box superfamily protein
FvH4_6g53350	3075.78	1.97454	0.337147	5.85662	4.72393e-09	4.54836e-06	24.5894	45.0156	20.7507	158.505	103.563	104.081	Peptidase family M48 family protein
FvH4_4g19501	74.2352	1.7229	0.324692	5.30625	1.11904e-07	7.6055e-05	1.94365	2.11598	1.84547	6.61718	7.45456	6.41925	0
FvH4_4g00600	87.7132	1.65162	0.432961	3.81471	0.000136342	0.0246141	3.23007	5.80932	3.95093	9.21356	15.9119	17.3247	Tubulin/FtsZ family protein
FvH4_6g14370	740.847	1.60549	0.432244	3.71432	0.000203751	0.0336305	6.10936	9.94572	8.883	42.3217	21.9488	15.9075	nodulin MtN21 /EamA-like transporter family protein
FvH4_3g40310	514.345	1.51714	0.382928	3.96195	7.434e-05	0.0170084	4.55024	8.43127	5.05894	26.2842	13.055	14.45	ovate family protein 4
FvH4_5g02643	237.404	1.48072	0.407659	3.63226	0.000280949	0.0398293	5.04731	2.93215	2.25404	12.5797	7.48719	9.9965	NAD(P)-binding Rossmann-fold superfamily protein
FvH4_6g46000	171.239	1.39198	0.278541	4.99741	5.81057e-07	0.000319692	3.0554	4.66506	3.44273	11.9069	8.88453	9.91337	basic leucine-zipper 42
FvH4_6g16550	3596.85	1.35377	0.282679	4.78907	1.6756e-06	0.000790199	49.3015	61.0242	66.179	152.693	125.872	200.322	xyloglucan endotransglucosylase/hydrolase 32
FvH4_6g08100	1207.6	1.35131	0.264206	5.11462	3.14379e-07	0.000191176	48.3166	52.4174	50.2634	178.405	112.233	117.146	0
FvH4_2g31200	500.04	1.31232	0.363589	3.60936	0.000306956	0.0422771	4.87039	8.76735	6.02005	23.5794	15.6425	11.7665	S-adenosyl-L-methionine-dependent methyltransferases superfamily protein
FvH4_7g04090	2040.5	1.29666	0.360432	3.59753	0.000321251	0.0432822	18.4967	31.4471	25.9179	90.7689	61.9393	43.1659	nodulin MtN21 /EamA-like transporter family protein
FvH4_1g09980	1914.36	1.29375	0.350831	3.68768	0.000226307	0.0355748	13.7253	12.8413	22.7717	42.7385	41.2594	46.4205	hydroxy methylglutaryl CoA reductase 1
FvH4_1g17941	1137.65	1.27724	0.351546	3.63321	0.000279921	0.0398293	13.457	17.1447	7.66013	41.0189	22.7483	32.1936	Galactosyl transferase GMA12/MNN10 family protein
FvH4_4g10367	433.021	1.27666	0.213869	5.96934	2.38212e-09	2.58164e-06	5.75202	7.51496	5.81593	14.6017	15.6254	18.207	0
FvH4_1g24730	485.012	1.17718	0.296189	3.97441	7.05533e-05	0.0164681	10.2292	9.01446	9.96508	21.3145	18.4547	30.3891	Ribosomal protein S8e family protein
FvH4_1g02151	1797.39	1.16147	0.280985	4.13358	3.57156e-05	0.0103165	23.3086	25.5556	31.0569	74.7779	49.6761	66.292	2-oxoglutarate (2OG) and Fe(II)-dependent oxygenase superfamily protein
FvH4_4g02100	176.818	1.15344	0.263759	4.37309	1.22502e-05	0.00464062	3.42572	3.40788	2.53846	8.5872	6.68793	6.56097	Glycosyltransferase family 29 (sialyltransferase) family protein
FvH4_1g27280	2094.66	1.14765	0.231684	4.95352	7.28841e-07	0.000358341	24.5182	30.6355	30.7614	76.7688	56.1812	68.6593	ALA-interacting subunit 5
FvH4_6g44350	128.41	1.11761	0.295031	3.78811	0.000151796	0.0261769	2.30887	2.07014	2.53029	5.02214	5.24719	5.69802	myb domain protein 14
FvH4_2g26360	954.104	1.10423	0.27679	3.98942	6.6234e-05	0.0156885	6.99089	9.30329	7.91427	16.3672	14.5716	23.8286	O-fucosyltransferase family protein
FvH4_1g27660	196.527	1.09026	0.259174	4.20669	2.59137e-05	0.00820841	4.47508	3.94916	3.89496	8.54423	8.48195	10.694	expansin A13
FvH4_6g17650	1519.98	1.03031	0.263001	3.91752	8.94662e-05	0.0187728	26.6038	29.5671	35.3679	78.2088	61.863	59.0283	Haloacid dehalogenase-like hydrolase (HAD) superfamily protein
FvH4_1g09580	3182.73	0.978013	0.263938	3.70547	0.000210999	0.0345799	31.298	46.4249	25.3488	80.2409	56.015	74.4426	Plant invertase/pectin methylesterase inhibitor superfamily
FvH4_3g17550	4007.98	0.973607	0.251059	3.87799	0.000105321	0.0201137	4.45195	6.4548	3.48758	3.85789	5.19398	4.77109	UDP-glucosyl transferase 85A3
FvH4_3g16360	473.8	0.936469	0.226918	4.1269	3.67688e-05	0.0104896	14.0484	13.2517	11.4259	26.5075	21.5935	29.9795	glutathione S-transferase TAU 19
FvH4_6g09160	643.587	0.914505	0.258247	3.5412	0.000398304	0.0490616	14.0646	24.7641	17.1075	34.4057	35.5328	39.9696	Protein of unknown function (DUF567)
FvH4_3g29980	12929.5	0.873185	0.229019	3.81272	0.000137444	0.0246206	120.06	151.581	160.157	264.085	264.91	308.461	cellulose synthase-like A02
FvH4_6g17730	4200.35	0.858704	0.226891	3.78465	0.000153924	0.0263473	48.8087	49.4264	45.9225	82.9038	79.0395	113.903	Nucleotide-diphospho-sugar transferases superfamily protein
FvH4_2g09920	1671.24	0.844218	0.148642	5.67954	1.35055e-08	1.11459e-05	20.3409	24.4104	19.74	42.3913	37.5316	41.6598	purple acid phosphatase 10
FvH4_7g19840	2038.21	0.811602	0.228082	3.55837	0.000373157	0.0471198	21.0104	26.5702	25.6956	53.8893	40.3572	41.744	serine carboxypeptidase-like 27
FvH4_4g31640	2676.31	0.805547	0.220498	3.65331	0.000258879	0.0383951	54.042	57.871	52.8517	124.785	83.7112	95.7084	Homeobox-leucine zipper protein family
FvH4_4g27070	2667.28	0.782649	0.191254	4.0922	4.27303e-05	0.0114815	40.9697	34.9159	35.6158	66.1589	67.9537	68.706	Mannose-6-phosphate isomerase, type I
FvH4_4g11840	983.383	0.739735	0.156018	4.74133	2.12323e-06	0.000962033	22.6504	26.416	22.784	41.5439	40.6988	43.9635	0
FvH4_6g24680	45706.4	0.726848	0.205292	3.54055	0.000399292	0.0490616	664.65	942.481	842.928	1366.03	1443.66	1455.37	beta-1,3-glucanase 1
FvH4_2g18570	5626.42	0.692377	0.187194	3.69871	0.000216694	0.0352632	51.6138	54.5375	38.4922	91.8761	73.1168	79.6762	Vacuolar iron transporter (VIT) family protein
FvH4_1g26510	1052.7	0.677734	0.175548	3.86067	0.000113075	0.0212435	26.5245	25.6515	21.9673	45.8484	38.0766	40.9343	0
FvH4_6g12470	1830.94	0.641954	0.164638	3.89919	9.65153e-05	0.0193221	25.9924	25.1346	23.3557	44.2268	38.9403	39.4652	Protein kinase protein with tetratricopeptide repeat domain
FvH4_5g26900	667.012	0.639165	0.164941	3.87512	0.000106572	0.0201858	12.0445	15.0643	11.67	21.924	20.8271	20.5366	Nucleotide-sugar transporter family protein
FvH4_1g30291	2395.19	-0.770294	0.196724	-3.91561	9.01757e-05	0.0187728	29.8239	25.9511	23.7641	18.3069	15.7405	15.1466	Insulinase (Peptidase family M16) family protein
FvH4_7g31980	900.074	-0.78318	0.215991	-3.62598	0.00028787	0.0403157	25.7592	24.6484	19.3903	15.7602	14.761	12.0178	alpha/beta-Hydrolases superfamily protein
FvH4_3g04660	2163.81	-0.784247	0.194028	-4.04193	5.30142e-05	0.0135035	32.6844	47.1848	36.9839	22.6672	23.3503	25.0482	0
FvH4_2g25030	543.635	-0.868319	0.225943	-3.84309	0.000121495	0.0226411	6.72686	8.24608	6.78632	4.82391	4.27944	3.41148	catalytics
FvH4_2g13700	301.756	-0.885927	0.250315	-3.53924	0.000401274	0.0490616	8.32927	8.88858	10.1713	5.21413	4.93513	5.60234	0
FvH4_1g24350	157.448	-0.951011	0.244635	-3.88747	0.000101294	0.0196697	3.31949	4.53979	3.33546	2.01699	2.0638	1.97234	Pectin lyase-like superfamily protein
FvH4_6g02900	5089.27	-1.00104	0.247466	-4.04516	5.22879e-05	0.0135035	204.47	156.797	132.681	83.0697	96.2305	79.9967	basic helix-loop-helix (bHLH) DNA-binding superfamily protein
FvH4_4g13151	888.286	-1.01821	0.258691	-3.93602	8.28457e-05	0.0180604	13.7551	14.7452	10.8362	5.43315	8.32218	6.50361	AMP-dependent synthetase and ligase family protein
FvH4_4g01920	1724.96	-1.03208	0.262171	-3.93667	8.26201e-05	0.0180604	36.0057	37.7255	29.951	13.5415	17.1654	22.4395	varicose-related
FvH4_6g00410	135.099	-1.06228	0.243918	-4.35505	1.33037e-05	0.00487972	4.74828	5.63057	4.22122	2.60358	2.309	2.40893	Uncharacterized conserved protein (DUF2358)
FvH4_2g01150	214.269	-1.12345	0.270536	-4.1527	3.2858e-05	0.00986082	9.30075	11.2845	6.49115	4.21561	3.90207	4.7914	SBP (S-ribonuclease binding protein) family protein
FvH4_7g28392	171.553	-1.19183	0.276381	-4.31228	1.61581e-05	0.00565048	4.44424	3.43056	3.18711	1.68378	1.72634	1.69307	51 kDa subunit of complex I
FvH4_3g45644	58.3321	-1.23097	0.347706	-3.54026	0.000399734	0.0490616	8.72971	10.5624	8.25884	4.09171	3.51302	4.72065	0
FvH4_5g01230	406.56	-1.24372	0.306883	-4.05276	5.06177e-05	0.0132917	23.1005	15.8436	14.6284	8.90355	8.47204	6.47335	non-yellowing 1
FvH4_c3g00070	2652.16	-1.27004	0.334976	-3.79143	0.000149782	0.0260238	608.601	482.376	359.931	171.974	168.266	291.154	0
FvH4_1g22390	183.912	-1.31163	0.291641	-4.49741	6.87867e-06	0.00278864	3.82374	5.60252	3.8432	1.48573	1.96544	2.11742	Toll-Interleukin-Resistance (TIR) domain family protein
FvH4_4g10350	177.094	-1.3905	0.326584	-4.25769	2.06549e-05	0.00672245	16.1578	12.716	14.8622	4.86095	5.41004	7.45621	0
FvH4_4g21190	102.337	-1.40196	0.379268	-3.69648	0.000218609	0.035326	5.18029	3.95813	2.96597	1.21722	1.75615	1.81716	TRAF-like family protein
FvH4_2g12201	251.603	-1.40208	0.344748	-4.06697	4.76284e-05	0.0126505	30.9332	23.9658	36.7876	14.6167	10.1082	12.5501	0
FvH4_2g36991	74.2058	-1.40488	0.374356	-3.7528	0.000174872	0.029496	4.96351	5.40511	3.29516	2.22859	1.7367	1.40256	0
FvH4_4g35420	296.704	-1.4171	0.362911	-3.90483	9.42935e-05	0.0191135	2.58938	3.0481	2.34105	0.634739	1.06898	1.42061	transmembrane receptors;ATP binding
FvH4_4g04780	463.414	-1.42339	0.38829	-3.66578	0.000246583	0.0372421	56.1062	37.7765	47.44	11.5104	20.9564	23.4534	0
FvH4_2g12210	148.802	-1.424	0.365317	-3.89799	9.6995e-05	0.0193221	22.8332	18.3392	23.8737	11.1198	6.15944	8.66236	0
FvH4_3g10190	633.102	-1.45822	0.391204	-3.72752	0.00019337	0.0321467	25.1941	12.8255	18.0156	5.24747	7.91946	8.54726	mannose-1-phosphate guanylyltransferase (GDP)s;GDP-galactose:mannose-1-phosphate guanylyltransferases;GDP-galactose:glucose-1-phosphate guanylyltransferases;GDP-galactose:myoinositol-1-phosphate guanylyltransferases;glucose-1-phosphate guanylyltransferase
FvH4_7g27351	49.6283	-1.45837	0.39522	-3.69001	0.000224248	0.0355262	2.47746	3.61951	2.73792	1.34606	0.937828	1.08882	structural maintenance of chromosomes 2
FvH4_3g45670	144.538	-1.4807	0.244755	-6.04972	1.45094e-09	1.84913e-06	5.59307	6.61369	4.81483	2.21582	2.01366	2.15083	calpain-type cysteine protease family
FvH4_5g34150	72.3788	-1.48868	0.368375	-4.0412	5.31773e-05	0.0135035	1.62976	1.36369	1.30829	0.591664	0.614499	0.4084	Rhamnogalacturonate lyase family protein
FvH4_4g36980	1104.76	-1.51104	0.181692	-8.31649	9.0603e-17	2.09365e-12	23.7108	30.9451	21.2958	8.92152	9.61247	9.25381	cytochrome P450, family 86, subfamily B, polypeptide 1
FvH4_4g09341	153.432	-1.55951	0.439206	-3.55074	0.000384144	0.0482434	18.0742	12.0827	17.9518	3.57094	7.49993	6.31621	cysteine-rich RLK (RECEPTOR-like protein kinase) 8
FvH4_1g14090	1590.52	-1.56282	0.394401	-3.96252	7.41631e-05	0.0170084	90.0881	38.9482	43.5195	20.2986	20.6653	20.964	Protein of unknown function (DUF607)
FvH4_2g00100	652.083	-1.58053	0.436429	-3.6215	0.000292901	0.0407732	70.2712	38.4617	22.7294	15.2254	13.3596	17.4032	RmlC-like cupins superfamily protein
FvH4_7g02560	845.146	-1.63601	0.429643	-3.80784	0.000140185	0.0247282	31.6405	22.9968	9.50278	7.60275	6.50273	7.28405	Eukaryotic aspartyl protease family protein
FvH4_7g26070	259.663	-1.67557	0.456863	-3.66756	0.000244877	0.0372278	24.2603	11.3161	26.4822	6.63879	8.18051	6.17467	0
FvH4_4g33011	1177	-1.68135	0.337152	-4.98691	6.13515e-07	0.0003297	56.9984	51.5535	28.623	12.9762	18.7275	12.6178	purple acid phosphatase 3
FvH4_6g53292	1194.59	-1.69719	0.446347	-3.80241	0.000143295	0.0250853	57.2606	36.1084	16.2244	13.0071	11.4077	10.7098	Galactose oxidase/kelch repeat superfamily protein
FvH4_c3g00020	87.914	-1.71896	0.398409	-4.31455	1.59925e-05	0.00565048	1.7052	3.14263	1.79638	0.844442	0.720335	0.524593	NAD(P)H dehydrogenase subunit H
FvH4_4g11530	442.849	-1.71966	0.439878	-3.90941	9.25228e-05	0.0189205	73.5878	35.7361	48.1982	10.8839	17.3724	22.6228	nitrogen fixation S (NIFS)-like 1
FvH4_3g00891	2757.08	-1.75585	0.448832	-3.91204	9.15191e-05	0.0188824	95.4797	32.8863	68.8336	21.8323	22.8614	18.1215	tonoplast dicarboxylate transporter
FvH4_3g29150	130.558	-1.77704	0.48889	-3.63484	0.00027815	0.0398293	12.5428	15.1092	6.32609	1.83475	3.9461	4.39299	0
FvH4_7g03910	55.9485	-1.80962	0.497589	-3.63678	0.000276071	0.0398293	2.08357	2.50466	3.9175	1.00792	0.673813	0.935625	monooxygenase 1
FvH4_4g00230	88.9146	-1.8142	0.461881	-3.92785	8.57086e-05	0.0184203	7.42247	9.37237	11.4896	2.08841	4.11861	2.31143	0
FvH4_6g50260	1181.53	-1.84008	0.282484	-6.5139	7.32226e-11	1.41002e-07	94.1454	112.508	63.5891	33.1405	23.8865	21.4522	Gibberellin-regulated family protein
FvH4_1g27361	527.687	-1.85699	0.236411	-7.8549	4.00105e-15	4.62281e-11	45.9199	39.7144	41.5454	11.4813	13.8987	11.7201	Cysteine proteinases superfamily protein
FvH4_4g20730	56.4844	-1.89678	0.534702	-3.54735	0.000389127	0.0486051	2.12653	3.96225	1.23119	0.72014	0.510128	0.774299	gibberellin 2-oxidase 6
FvH4_1g02620	3440.44	-1.96151	0.544321	-3.60359	0.000313855	0.0426622	119.657	50.4772	24.7886	16.378	20.4479	15.3383	Raffinose synthase family protein
FvH4_1g24541	231.863	-1.99174	0.40113	-4.96533	6.85859e-07	0.00034454	27.7711	16.137	19.2923	5.70111	7.21339	3.91451	0
FvH4_2g12590	333.504	-1.99701	0.326706	-6.11256	9.80484e-10	1.41606e-06	10.839	8.3308	5.35266	2.01983	2.31251	2.07483	laccase 14
FvH4_1g05090	68.775	-2.05583	0.563041	-3.6513	0.000260915	0.0384027	2.11427	2.56406	1.10145	0.21348	0.586324	0.626263	aldehyde dehydrogenase 2C4
FvH4_1g10910	412.541	-2.23855	0.517408	-4.32646	1.51522e-05	0.00547091	43.3655	34.5725	9.86399	7.2014	6.42735	5.50123	SEC14 cytosolic factor family protein / phosphoglyceride transfer family protein
FvH4_4g23040	1758.42	-2.24452	0.492242	-4.55978	5.12067e-06	0.00215143	147.857	50.6853	51.6955	19.2118	21.4633	15.1376	GRAM domain family protein
FvH4_6g14220	969.642	-2.24697	0.624714	-3.59679	0.000322163	0.0432822	58.526	12.8886	17.1982	9.72267	5.42062	4.78117	Major facilitator superfamily protein
FvH4_3g36421	143.38	-2.27615	0.521881	-4.36143	1.29214e-05	0.00481594	12.2253	6.104	8.04622	2.50484	2.35219	0.932026	0
FvH4_7g31810	186.504	-2.28659	0.622825	-3.67132	0.000241303	0.0369274	13.3272	3.02879	3.93907	1.43105	1.32007	1.67287	highly ABA-induced PP2C gene 2
FvH4_5g01820	713.442	-2.31957	0.630658	-3.67802	0.000235049	0.0364531	65.9956	38.6228	9.70091	10.6444	5.06356	8.02767	osmotin 34
FvH4_3g27051	133.694	-2.36456	0.466163	-5.07238	3.92864e-07	0.000221422	18.3743	7.58014	11.5171	2.25044	2.81295	2.69797	0
FvH4_3g09070	2199.2	-2.37214	0.648833	-3.65601	0.000256172	0.0383951	201.095	32.9523	82.0376	16.9355	31.2061	17.124	Protein of unknown function (DUF506)
FvH4_5g06260	421.46	-2.38519	0.612765	-3.8925	9.9218e-05	0.0194971	11.6506	4.00936	2.22087	1.54366	1.13077	0.917194	C2 calcium/lipid-binding and GRAM domain containing protein
FvH4_c3g00180	529.274	-2.4312	0.606244	-4.01027	6.06503e-05	0.0146342	40.7177	135.472	21.9006	12.2951	9.22247	15.1549	ribosomal protein L14
FvH4_6g31020	95.7077	-2.43995	0.646351	-3.77496	0.000160033	0.0271915	6.74211	5.80308	1.28938	1.18928	0.646709	0.78086	structural molecules
FvH4_7g28458	5167.81	-2.469	0.688915	-3.58389	0.000338512	0.0441173	301.996	117.401	36.4381	44.417	21.2932	20.3115	cytochrome P450, family 704, subfamily A, polypeptide 1
FvH4_3g27050	357.616	-2.46946	0.418981	-5.89396	3.77046e-09	3.78817e-06	67.8337	30.1446	59.6669	10.8578	9.44554	10.3772	Thioesterase superfamily protein
FvH4_3g36440	212.125	-2.50557	0.679059	-3.68977	0.00022446	0.0355262	7.28264	6.41342	6.15289	2.50049	0.913607	0.298726	putative mitochondrial RNA helicase 2
FvH4_6g45940	28.1269	-2.52843	0.697041	-3.62738	0.000286316	0.0403157	2.01765	6.26962	2.22558	0.442709	0.643712	0.763956	glutamine dumper 1
FvH4_2g16110	620.171	-2.58229	0.720516	-3.58394	0.000338445	0.0441173	64.2789	17.8772	6.86132	6.49751	4.86437	4.20463	expansin-like A1
FvH4_2g21430	3039.11	-2.58904	0.705057	-3.6721	0.00024057	0.0369274	103.394	19.2744	102.621	24.0552	9.53712	7.701	RmlC-like cupins superfamily protein
FvH4_1g06670	29.7084	-2.68383	0.74672	-3.59416	0.000325444	0.0434702	0.812655	0.353213	0.260665	0.0386341	0.0936253	0.100003	root hair specific 16
FvH4_c3g00120	312.67	-2.70266	0.706399	-3.82597	0.000130258	0.0237007	23.4104	101.575	10.8479	6.62856	6.74272	7.20202	ribosomal protein S7
FvH4_3g36422	68.2818	-2.76297	0.409592	-6.74565	1.52339e-11	3.20023e-08	6.71527	5.46031	5.60822	1.20372	0.81171	0.758626	0
FvH4_2g32700	1453.71	-2.77686	0.769425	-3.60901	0.000307364	0.0422771	460.568	87.8775	73.2903	14.0599	50.1115	30.89	0
FvH4_1g06220	113.302	-2.80153	0.635409	-4.40902	1.03841e-05	0.00399928	2.89724	0.659498	1.39661	0.275473	0.301486	0.184013	Protein kinase family protein with leucine-rich repeat domain
FvH4_3g27991	76.2188	-2.83722	0.768417	-3.69229	0.000222241	0.0355262	3.02958	14.8829	2.93978	0.72014	0.598346	1.59776	CemA-like proton extrusion protein-related
FvH4_2g38880	101.33	-2.84553	0.778958	-3.65299	0.000259202	0.0383951	4.54604	3.66815	11.2058	0.475864	1.96044	0.492701	Integrase-type DNA-binding superfamily protein
FvH4_6g10770	4631.68	-2.86665	0.736615	-3.89166	9.95612e-05	0.0194971	429.194	63.5724	248.158	17.3722	64.6053	27.0817	ferretin 1
FvH4_3g34940	393.771	-2.89243	0.599338	-4.82604	1.39274e-06	0.000670486	27.2792	38.0496	6.12454	2.30785	3.50593	3.88741	gamma tonoplast intrinsic protein
FvH4_1g16930	1034.38	-2.95591	0.719055	-4.11082	3.94252e-05	0.0110261	67.0862	22.3659	6.24498	3.79874	5.14827	3.85859	cytochrome P450, family 81, subfamily D, polypeptide 8
FvH4_3g01210	200.572	-2.9922	0.721712	-4.14598	3.3837e-05	0.0100244	15.4399	2.55628	3.30553	1.09367	0.733952	1.02349	Protein of unknown function (DUF3537)
FvH4_3g19770	1532.69	-3.04657	0.598355	-5.09158	3.55099e-07	0.000210401	165.889	93.4002	29.1838	9.97785	8.51562	17.7048	early nodulin-like protein 3
FvH4_6g48310	50.1454	-3.09403	0.867669	-3.56591	0.000362601	0.0460383	1.16403	0.277768	0.433403	0.162327	0.0429142	0.0305582	NB-ARC domain-containing disease resistance protein
FvH4_6g11060	80.1565	-3.1042	0.773403	-4.01369	5.97774e-05	0.0146342	14.8454	3.66663	3.34011	0.426118	0.929384	1.32359	PEBP (phosphatidylethanolamine-binding protein) family protein
FvH4_2g33780	2041.59	-3.15168	0.883664	-3.56661	0.00036163	0.0460383	396.292	19.0904	433.571	25.137	45.9343	34.3795	0
FvH4_6g26090	241.152	-3.16027	0.829292	-3.81081	0.000138514	0.0246215	17.8063	6.17694	1.10413	1.33138	0.886072	0.699534	Integrase-type DNA-binding superfamily protein
FvH4_3g17450	113.351	-3.18338	0.888499	-3.58287	0.000339833	0.0441173	8.21979	1.23842	0.747763	0.418686	0.473497	0.289	cytochrome P450, family 71, subfamily A, polypeptide 25
FvH4_3g01240	149.987	-3.18986	0.671931	-4.7473	2.06151e-06	0.000952745	10.368	2.04427	3.54778	0.584801	0.46565	0.82174	Protein of unknown function (DUF3537)
FvH4_4g21560	2090.05	-3.23637	0.902604	-3.58559	0.000336318	0.0441173	215.562	29.5118	44.7385	1.94632	19.3646	11.0556	late embryogenesis abundant domain-containing protein / LEA domain-containing protein
FvH4_6g37530	19.6628	-3.2796	0.832739	-3.93832	8.20529e-05	0.0180604	0.528907	1.1359	0.91811	0.0502891	0.0487479	0.18224	TRICHOME BIREFRINGENCE-LIKE 43
FvH4_4g05930	165.849	-3.32302	0.846279	-3.92663	8.61446e-05	0.0184203	14.6235	9.20554	0.835449	0.664745	1.1545	0.688266	alternative oxidase 2
FvH4_7g19080	61.3769	-3.3605	0.601825	-5.58384	2.35261e-08	1.73777e-05	2.50429	2.83178	1.02954	0.329096	0.187653	0.120261	TTF-type zinc finger protein with HAT dimerisation domain
FvH4_2g21420	8911.02	-3.41732	0.831882	-4.10794	3.99198e-05	0.0110261	33.5389	174.503	503.515	12.7525	32.8458	27.5146	RmlC-like cupins superfamily protein
FvH4_5g03020	48.4558	-3.41821	0.83388	-4.09916	4.14651e-05	0.0112727	4.58831	2.90796	0.51212	0.215059	0.327593	0.222668	beta-hydroxylase 1
FvH4_1g14011	106.276	-3.47942	0.832704	-4.17846	2.9349e-05	0.00904263	7.95706	1.09254	9.61973	0.595447	0.882774	0.362656	S-adenosyl-L-methionine-dependent methyltransferases superfamily protein
FvH4_1g19262	129.436	-3.48684	0.888467	-3.92456	8.6888e-05	0.0184203	22.0193	4.38109	1.48726	0.814638	1.02657	0.759116	elicitor-activated gene 3-1
FvH4_6g21670	4692.37	-3.62276	0.8407	-4.30922	1.63832e-05	0.00565048	1884.6	867.812	77.5396	61.123	63.5589	111.958	0
FvH4_7g17320	1905.38	-3.69843	0.861765	-4.29169	1.77315e-05	0.00602557	271.878	13.1345	80.5602	14.8308	8.0464	7.60136	homeobox 7
FvH4_1g02481	65.361	-3.71189	0.614081	-6.04462	1.49759e-09	1.84913e-06	2.83554	2.34865	2.52915	0.0891263	0.388777	0.13842	Transcription elongation factor Spt6
FvH4_1g12550	416.329	-3.73501	0.889264	-4.20012	2.66777e-05	0.00833064	8.65924	44.1012	66.6168	0.493999	4.36294	4.71696	dehydrin xero 1
FvH4_1g10661	1921.27	-3.82759	0.969806	-3.94676	7.92163e-05	0.0179464	245.082	30.1421	8.54376	4.90004	5.44367	10.6884	basic chitinase
FvH4_7g29491	3357.49	-4.02067	0.896035	-4.48718	7.21705e-06	0.00287537	389.889	25.765	37.7279	7.81665	11.3901	10.3907	CAP160 protein
FvH4_7g32800	203.751	-4.02354	1.12582	-3.57387	0.000351743	0.045156	32.9699	0.594521	8.8376	1.65822	0.918514	0.24527	heat shock protein 21
FvH4_5g14740	24.6639	-4.15207	0.987051	-4.20654	2.5931e-05	0.00820841	2.09722	4.35086	1.44715	0.341839	0.110454	0	0
FvH4_7g07900	3486.51	-4.17597	1.0401	-4.01498	5.94505e-05	0.0146342	252.48	22.3851	5.13898	4.59695	5.41606	6.29003	nitrate transporter 1.5
FvH4_3g44610	44.9158	-4.71518	1.10596	-4.26343	2.01317e-05	0.00664575	1.25058	0.0720536	0.684619	0.0334949	0.0405855	0.00867001	NB-ARC domain-containing disease resistance protein
FvH4_1g07450	123.067	-4.88661	0.938887	-5.20468	1.94327e-07	0.000124737	3.75828	0.43032	1.84767	0.0545561	0.017628	0.150631	Protein kinase family protein with leucine-rich repeat domain
FvH4_2g08146	10.874	-4.9969	1.37277	-3.64002	0.000272615	0.0396201	0.355713	0.615631	0.598883	0	0.0504386	0	replication protein A 1A
FvH4_1g16790	33.5061	-5.02282	0.803679	-6.24979	4.11014e-10	6.78407e-07	1.60964	1.69925	1.3128	0	0.0478567	0.102233	GroES-like zinc-binding alcohol dehydrogenase family protein
FvH4_1g19400	124.988	-5.4436	1.31419	-4.14217	3.44033e-05	0.0100632	11.9494	0.0818791	1.11787	0.0761248	0.184479	0.0591137	UDP-Glycosyltransferase superfamily protein
FvH4_1g15350	6.35356	-6.1184	1.70372	-3.5912	0.000329157	0.0437135	0.305401	0.70274	0.34574	0	0	0	homolog of RPW8 3
FvH4_2g36190	23.5866	-6.14755	1.70432	-3.60704	0.000309708	0.0423476	0.112041	0.229164	1.86031	0.0355099	0	0	cytochrome P450, family 71, subfamily A, polypeptide 24
FvH4_6g51810	34.4024	-6.69262	1.45645	-4.59516	4.32426e-06	0.00188538	2.89761	0.32274	1.92706	0.0545561	0	0	0
FvH4_6g50650	10.8871	-6.89755	1.72022	-4.0097	6.07964e-05	0.0146342	0.410142	0.27963	1.23817	0	0	0	RING/U-box superfamily protein
FvH4_6g32931	11.561	-6.98435	1.89658	-3.6826	0.000230868	0.0360467	0.230913	0.53134	2.6577	0	0	0	0
FvH4_2g11351	13.8485	-7.24031	1.81536	-3.98835	6.65342e-05	0.0156885	3.27719	0.248262	0.961866	0	0	0	0
FvH4_2g11352	52.7912	-8.20632	1.37592	-5.96423	2.45785e-09	2.58164e-06	9.54257	3.07371	8.33617	0.0714425	0	0	AGAMOUS-like 17
FvH4_6g51730	30.826	-8.39577	1.48103	-5.66889	1.43729e-08	1.11565e-05	3.96311	0.90067	2.35961	0	0	0	RING/U-box superfamily protein
FvH4_2g09921	34.7412	-8.5701	1.35194	-6.33911	2.31104e-10	4.10795e-07	4.95086	3.90841	7.21084	0	0	0	0
FvH4_2g21880	43.1406	-8.88222	1.30057	-6.82951	8.52073e-12	1.96897e-08	2.43322	4.66012	3.4057	0	0	0	2-oxoglutarate (2OG) and Fe(II)-dependent oxygenase superfamily protein

## Sheet: Table S4
Table S4. Differentially expressed genes in the fruits of FveTRM5-OE compared to those of H4 at 7-10 DAP (fold change > 1.5, TPM > 1.0, pvalue < 0.05).
Geneid	baseMean	log2FoldChange	lfcSE	stat	pvalue	padj	H4-1	H4-2	H4-3	FveTRM5 OE-1	FveTRM5 OE-2	FveTRM5 OE-3	annotation
FvH4_3g03042	55.381	9.1739	1.2763	7.18787	6.5809e-13	7.99342e-11	0	0	0	1.60603	1.43039	2.36461	terpene synthase 14
FvH4_6g11492	47.7757	8.96035	1.31517	6.81307	9.55347e-12	9.18849e-10	0	0	0	2.25075	2.67974	4.99386	0
FvH4_2g14350	39.943	8.70507	1.31223	6.63382	3.27105e-11	2.7333e-09	0	0	0	8.63667	4.65678	3.31906	RING/FYVE/PHD zinc finger superfamily protein
FvH4_3g03061	34.6834	8.49799	1.40362	6.05435	1.40982e-09	8.36798e-08	0	0	0	0.504385	0.817271	2.01289	terpene synthase 14
FvH4_1g25380	31.7629	8.37427	1.38138	6.06223	1.34245e-09	8.00849e-08	0	0	0	1.25898	1.0192	0.298474	YELLOW STRIPE like 7
FvH4_3g06831	25.3563	8.04785	1.37287	5.86205	4.57178e-09	2.31179e-07	0	0	0	3.66343	6.16427	2.43666	Leucine-rich repeat transmembrane protein kinase
FvH4_3g23150	25.0546	8.03232	1.46823	5.47076	4.48107e-08	1.80822e-06	0	0	0	1.46069	0.96572	0.190086	WRKY family transcription factor
FvH4_6g11491	24.2759	7.98316	1.39428	5.72564	1.03042e-08	4.84648e-07	0	0	0	0.444919	0.887282	1.1344	cysteine-rich RLK (RECEPTOR-like protein kinase) 8
FvH4_2g20060	84.268	7.9214	1.23437	6.41736	1.38656e-10	1.02745e-08	0.0800895	0	0	2.47485	13.9581	3.74231	glutathione S-transferase tau 7
FvH4_1g26180	22.9187	7.9002	1.50431	5.25171	1.50694e-07	5.22969e-06	0	0	0	0.822606	0.56786	3.03032	Chitinase family protein
FvH4_5g32690	43.0505	7.84393	1.37548	5.70267	1.17945e-08	5.49258e-07	0	0.020874	0	0.879573	3.91115	1.54164	12-oxophytodienoate reductase 2
FvH4_6g05200	20.8606	7.76581	1.51135	5.13833	2.77196e-07	9.00944e-06	0	0	0	0.82152	3.38834	0.670605	Protein of unknown function (DUF679)
FvH4_3g03044	20.6108	7.74716	1.59413	4.85981	1.17498e-06	3.23071e-05	0	0	0	0.391921	4.22058	5.16144	0
FvH4_5g11950	19.372	7.66109	1.44056	5.31813	1.04838e-07	3.8006e-06	0	0	0	1.74595	1.45078	0.464514	BR enhanced expression 3
FvH4_1g08790	16.8043	7.45455	1.51704	4.91389	8.92891e-07	2.51977e-05	0	0	0	0.506834	1.09498	0.202267	Cytochrome P450 superfamily protein
FvH4_3g14250	15.5181	7.33837	1.48699	4.93506	8.01281e-07	2.30824e-05	0	0	0	1.66608	4.98388	2.30867	0
FvH4_5g15721	54.823	7.30108	1.11744	6.53374	6.41467e-11	5.02675e-09	0.158071	0	0	8.24271	10.8065	7.23384	0
FvH4_5g15560	13.0567	7.09323	1.75736	4.0363	5.43017e-05	0.00089731	0	0	0	2.44809	0.395847	0.0990184	NAD(P)-binding Rossmann-fold superfamily protein
FvH4_7g11940	12.7261	7.0543	1.51126	4.66782	3.04417e-06	7.45665e-05	0	0	0	1.80165	0.569613	1.22756	0
FvH4_5g19920	12.5617	7.03756	1.70746	4.12166	3.76158e-05	0.000652364	0	0	0	1.19634	0.271114	0.0723384	Replication factor-A protein 1-related
FvH4_4g02960	12.3775	7.01189	1.57322	4.45702	8.31057e-06	0.000177062	0	0	0	0.886177	3.69518	1.60752	0
FvH4_7g27810	506.965	6.94117	1.31907	5.26215	1.42377e-07	4.98511e-06	0.206113	0.0873845	0.0512124	7.98981	36.106	1.02125	Protein kinase superfamily protein
FvH4_7g22581	11.5763	6.91629	1.61416	4.28477	1.82925e-05	0.000351014	0	0	0	1.26708	4.04302	0.842778	0
FvH4_1g08530	11.5397	6.91538	1.69973	4.06852	4.73126e-05	0.000796339	0	0	0	1.58659	0.204133	0.20425	beta-1,3-glucanase 5
FvH4_3g36840	40.5755	6.89408	1.17229	5.88086	4.08133e-09	2.11368e-07	0	0.0442893	0	1.86622	3.04276	1.50967	ZRT/IRT-like protein 2
FvH4_6g02671	10.8109	6.81593	1.54859	4.40137	1.07571e-05	0.000220993	0	0	0	0.516476	0.99037	1.14949	Protein of unknown function (DUF1685)
FvH4_4g19500	279.394	6.77517	1.13783	5.95449	2.60889e-09	1.42636e-07	0.0484412	0.0821494	0.224674	6.52548	31.1344	3.01021	Glycosyl hydrolase superfamily protein
FvH4_2g24233	10.0253	6.7109	1.55416	4.31803	1.57426e-05	0.000307086	0	0	0	2.96396	2.09741	1.1447	0
FvH4_1g08540	35.5295	6.69957	1.15775	5.78673	7.17707e-09	3.47985e-07	0	0.039179	0	2.18632	1.40145	1.44677	germin 3
FvH4_2g33852	9.65749	6.65335	1.5993	4.16016	3.1802e-05	0.000570306	0	0	0	0.875536	0.654766	1.74704	0
FvH4_2g35560	9.49265	6.63256	1.80462	3.67533	0.000237541	0.0030942	0	0	0	2.6817	0.118844	0.9513	Cupredoxin superfamily protein
FvH4_4g33920	8.70205	6.50703	1.68254	3.86738	0.000110009	0.00161814	0	0	0	2.05758	0.351715	0.938444	PLANT CADMIUM RESISTANCE 2
FvH4_3g44360	120.331	6.49535	0.830434	7.82163	5.21429e-15	8.59228e-13	0.0554466	0.141044	0	2.99838	13.4806	3.41882	peroxidase 2
FvH4_4g11162	8.34547	6.44744	1.66004	3.8839	0.000102793	0.00153401	0	0	0	2.84278	1.20256	0.687573	0
FvH4_6g00880	512.204	6.44645	1.5546	4.14669	3.37318e-05	0.000598988	0	0.0595704	0.529494	10.0914	29.3585	14.1123	cytochrome P450, family 714, subfamily A, polypeptide 1
FvH4_4g05610	8.29945	6.43601	2.1211	3.03428	0.00241107	0.0203271	0	0	0	1.35948	0	2.17015	Plant self-incompatibility protein S1 family
FvH4_2g11830	29.5971	6.40112	1.20262	5.32265	1.02265e-07	3.7303e-06	0.102972	0	0	3.08251	1.983	4.06749	0
FvH4_7g05810	7.82708	6.35361	2.15178	2.95273	0.0031498	0.0248566	0	0	0	3.7571	0	1.38101	low-molecular-weight cysteine-rich 12
FvH4_3g03780	56.2451	6.32318	1.03895	6.0861	1.15697e-09	6.99046e-08	0.0982024	0	0	3.39017	4.39692	0.709587	MYB-like 102
FvH4_6g11490	82.5215	6.29578	0.712392	8.83752	9.78677e-19	2.65075e-16	0.0421031	0.0357005	0.0488193	3.92342	2.39188	4.15777	cation exchanger 1
FvH4_4g31790	26.759	6.21544	1.22095	5.09065	3.56831e-07	1.13935e-05	0	0	0.0339199	1.3277	0.591521	0.507308	WRKY DNA-binding protein 72
FvH4_5g16260	104.317	6.21405	0.712772	8.71814	2.82798e-18	7.32292e-16	0.08401	0.0356172	0.0487055	2.41346	7.1387	3.4601	allene oxide synthase
FvH4_2g12511	27.145	6.21128	1.36167	4.56153	5.07823e-06	0.000116951	0	0	0.0290607	1.64574	0.325789	0.205244	hAT dimerisation domain-containing protein
FvH4_2g21550	45.8643	6.19474	2.07094	2.99127	0.00277819	0.0226543	0	0.109927	0	1.1893	7.52097	0.187351	ethylene response factor 1
FvH4_3g12190	151.945	6.15091	0.600996	10.2345	1.38868e-24	1.21196e-21	0.421031	0.142802	0.488193	17.4013	40.0539	18.9026	0
FvH4_6g26021	6.79568	6.14601	1.74163	3.52888	0.000417329	0.00491889	0	0	0	0.573669	1.90674	1.52626	0
FvH4_1g26200	73.4593	6.12099	0.812498	7.53354	4.9382e-14	7.13888e-12	0.126902	0	0	2.77767	4.46001	2.11921	WRKY family transcription factor
FvH4_2g30510	128.468	6.11945	0.689043	8.88108	6.62159e-19	1.85751e-16	0.0266176	0	0.123454	2.05628	4.19045	3.84665	Copper amine oxidase family protein
FvH4_3g26010	596.542	6.10502	0.96636	6.31754	2.65758e-10	1.84186e-08	0.555415	0.209312	2.28982	43.682	66.1369	106.367	pathogenesis-related 4
FvH4_4g03450	6.50901	6.08405	1.90399	3.19542	0.00139625	0.0132134	0	0	0	0.0923962	1.1977	0.553101	Integrase-type DNA-binding superfamily protein
FvH4_6g16950	5555.67	6.08377	1.00338	6.06327	1.3338e-09	7.97706e-08	5.34744	0.776412	10.872	244.997	316.308	631.567	Pathogenesis-related thaumatin superfamily protein
FvH4_6g29471	12.8612	6.08368	1.5712	3.872	0.000107945	0.00159174	0	0	0.0797505	1.12909	3.57622	0.596378	0
FvH4_7g18510	385.166	6.038	0.444437	13.5857	4.86653e-42	2.86687e-38	0.180804	0.114982	0.209645	8.96253	18.2363	7.57739	Major facilitator superfamily protein
FvH4_3g23780	22.7188	6.01092	1.39665	4.3038	1.67896e-05	0.000325086	0.126015	0	0	1.15603	6.18822	1.15337	NAD(P)-binding Rossmann-fold superfamily protein
FvH4_5g29771	6.10608	5.99642	1.76483	3.39773	0.00067948	0.00738868	0	0	0	2.85693	1.55385	0.777368	0
FvH4_3g42280	6.06064	5.98004	1.83232	3.26364	0.00109992	0.0109039	0	0	0	0.325258	1.05405	1.62254	serine-rich protein-related
FvH4_4g18830	11.9357	5.97327	1.6357	3.65182	0.000260392	0.00334562	0	0	0.0768185	0.447827	3.44474	0.765936	MLP-like protein 423
FvH4_2g37420	11.4706	5.92423	1.46761	4.03665	5.42209e-05	0.000896604	0	0.0288298	0	1.11631	0.654766	0.622383	RmlC-like cupins superfamily protein
FvH4_6g18970	704.327	5.89196	1.48619	3.96448	7.35549e-05	0.00115604	0.242621	0	0.498709	11.5654	22.2466	12.495	Disease resistance protein (CC-NBS-LRR class) family
FvH4_6g15790	5.61697	5.87249	2.10884	2.7847	0.00535771	0.0375965	0	0	0	0.0759881	1.17443	0.0758132	0
FvH4_7g27100	21.2772	5.86419	1.28328	4.5697	4.88427e-06	0.000112836	0	0	0.0411312	0.393927	1.14423	0.683513	Major facilitator superfamily protein
FvH4_6g05210	20.1727	5.84141	1.24233	4.70198	2.57651e-06	6.47258e-05	0.0753981	0	0	2.14786	1.45199	1.0533	Protein of unknown function (DUF679)
FvH4_3g11330	59.2965	5.83494	0.83628	6.97726	3.00997e-12	3.16638e-10	0	0.0571207	0.0390554	1.56124	3.35675	1.07088	FAD-binding Berberine family protein
FvH4_7g27580	5.47317	5.83437	1.89127	3.08489	0.00203631	0.0177717	0	0	0	0.214831	1.17817	0.428672	0
FvH4_4g30950	19.462	5.78523	1.37253	4.21501	2.49767e-05	0.000459896	0.0315589	0	0	0.548552	1.12434	0.18243	fucosyltransferase 1
FvH4_2g16054	1071.33	5.77904	0.417788	13.8325	1.6236e-43	1.27528e-39	0.62782	0.733775	0.49187	28.9366	62.7881	17.3612	Transmembrane amino acid transporter family protein
FvH4_3g34940	1963.8	5.70351	1.10386	5.16687	2.38044e-07	7.81235e-06	1.03432	2.86496	3.39804	17.9451	87.4757	278.986	gamma tonoplast intrinsic protein
FvH4_4g06910	33.2581	5.61931	0.971045	5.78687	7.17089e-09	3.47985e-07	0	0.0863265	0	1.25348	1.74003	2.01076	plant intracellular ras group-related LRR 6
FvH4_1g16040	9.03421	5.57038	1.54883	3.59652	0.000322508	0.0039802	0.0530004	0	0	1.17715	1.2248	0.510624	0
FvH4_2g09700	51.5689	5.53439	0.92935	5.95511	2.5989e-09	1.4242e-07	0.0203388	0	0.0471662	0.893633	0.352509	1.82234	Malectin/receptor-like protein kinase family protein
FvH4_3g18620	4.31129	5.49055	1.95855	2.80338	0.00505707	0.035989	0	0	0	0.494355	1.57739	0.59186	0
FvH4_1g20680	33.2693	5.47397	1.03763	5.27543	1.32444e-07	4.69309e-06	0	0	0.119398	2.73449	1.7847	0.744052	myb domain protein 93
FvH4_7g24750	16.1833	5.46152	1.29519	4.21679	2.47805e-05	0.000457982	0	0	0.128188	2.4554	1.96932	1.01185	RING/U-box superfamily protein
FvH4_1g10642	8.07108	5.40215	1.96878	2.74391	0.00607117	0.0413174	0.0346541	0	0	0.033464	1.50155	0.100161	basic chitinase
FvH4_6g45100	15.2482	5.34861	1.42689	3.74844	0.000177935	0.00240692	0	0	0.157103	0.654184	3.78336	1.56643	0
FvH4_6g37710	27.5963	5.34566	0.972656	5.49595	3.88623e-08	1.5995e-06	0	0.0793756	0	1.31075	1.28445	1.26263	wall associated kinase-like 2
FvH4_4g24770	144.098	5.20907	0.734414	7.09282	1.31405e-12	1.47449e-10	0.335258	0.0710688	0.0485922	5.36202	11.0766	1.65537	HXXXD-type acyl-transferase family protein
FvH4_2g22810	47752.2	5.17817	0.223963	23.1207	2.86878e-118	6.76e-114	33.3312	20.2148	29.3945	980.096	1010.31	1188.12	0
FvH4_4g19780	25.283	5.14604	1.02551	5.01802	5.2208e-07	1.58944e-05	0.169203	0	0	1.79732	1.83288	2.64901	PAS domain-containing protein tyrosine kinase family protein
FvH4_3g39490	39.0879	5.13935	0.839626	6.121	9.29897e-10	5.72117e-08	0.0258539	0	0.0599559	0.848843	1.44387	0.697438	receptor like protein 2
FvH4_1g14930	69.5612	5.12541	0.657153	7.79942	6.21933e-15	1.01071e-12	0	0.0987918	0.236416	5.31602	4.20694	2.69398	methyl esterase 10
FvH4_1g00520	62.0176	5.11957	0.662991	7.72194	1.14573e-14	1.78795e-12	0.0577569	0.0979474	0.13394	2.17516	4.2266	4.03426	2-oxoglutarate (2OG) and Fe(II)-dependent oxygenase superfamily protein
FvH4_6g29760	86.0781	5.10784	0.529762	9.64176	5.32669e-22	2.46114e-19	0.253805	0.143472	0.196194	6.20891	8.47199	6.80592	Protein of unknown function (DUF567)
FvH4_2g22320	24.0106	5.10363	0.949269	5.37637	7.60017e-08	2.86545e-06	0.0400448	0.0339551	0	0.831395	1.00252	1.00309	Transmembrane amino acid transporter family protein
FvH4_6g09300	26.0186	5.0884	1.1384	4.46976	7.83059e-06	0.000168974	0	0	0.190819	0.953495	3.64456	1.62514	calmodulin like 42
FvH4_7g30570	37.8954	5.07849	0.926791	5.47965	4.26175e-08	1.73744e-06	0.0808078	0	0.187396	1.4436	5.13536	2.33559	Late embryogenesis abundant (LEA) hydroxyproline-rich glycoprotein family
FvH4_1g07710	25.0315	5.07697	1.18938	4.26858	1.96723e-05	0.000375047	0.0279816	0	0.0324451	0.351268	1.54922	0.16175	basic helix-loop-helix (bHLH) DNA-binding family protein
FvH4_3g16460	11.8981	5.05641	1.48354	3.40835	0.000653571	0.00715316	0.0703912	0	0	0.54379	1.62668	0.305178	Seven transmembrane MLO family protein
FvH4_1g05100	539.271	5.03242	0.950383	5.29515	1.18921e-07	4.24583e-06	0.501555	0.151887	0.996961	7.10927	35.6857	13.3402	aldehyde dehydrogenase 2C4
FvH4_1g01382	53.0507	5.02284	1.81499	2.76743	0.00565008	0.0391331	0	0	0.221107	1.24295	2.47876	3.55951	Glycosyl hydrolase family protein with chitinase insertion domain
FvH4_2g24900	3651.03	5.01785	1.26245	3.97468	7.04739e-05	0.00111603	17.0537	1.1103	1.40985	354.98	273.148	68.2134	Nodulin MtN3 family protein
FvH4_4g17490	10.8212	5.01168	1.58834	3.15529	0.00160336	0.0147342	0	0.148348	0	1.43603	3.87456	0.337111	Thioredoxin superfamily protein
FvH4_5g29490	167.182	4.99297	0.524012	9.52835	1.59801e-21	6.72419e-19	0.105587	0.0596867	0.367289	4.58823	5.6595	6.93431	cytochrome P450, family 716, subfamily A, polypeptide 1
FvH4_3g29781	51.5078	4.98386	0.852246	5.84791	4.97802e-09	2.49579e-07	0	0.0473059	0.0808616	0.498334	2.14877	1.49156	pleiotropic drug resistance 6
FvH4_7g27120	88.0013	4.96771	0.631948	7.86095	3.81217e-15	6.46259e-13	0.0709454	0.120313	0.0822624	2.02102	5.34543	1.81131	Major facilitator superfamily protein
FvH4_1g20410	523.057	4.95256	0.330728	14.9747	1.07409e-50	1.26549e-46	0.45302	0.42681	0.291825	8.99228	14.4311	14.9243	white-brown complex homolog protein 11
FvH4_2g39130	261.434	4.9371	0.44872	11.0026	3.71148e-28	5.14455e-25	0.178578	0.137656	0.4706	6.00423	10.9579	7.85165	glyoxal oxidase-related protein
FvH4_3g44880	76.3812	4.90844	0.540026	9.08927	9.97083e-20	3.1327e-17	0.0732526	0.0207043	0.0849376	2.09853	1.92792	1.51734	Leucine-rich receptor-like protein kinase family protein
FvH4_2g18340	41.0551	4.89896	0.985641	4.97033	6.68396e-07	1.95168e-05	0.108229	0.0917705	0	0.444177	4.09032	1.85082	Oxidoreductase, zinc-binding dehydrogenase family protein
FvH4_7g25212	5.77943	4.89763	1.77315	2.76211	0.00574286	0.0396266	0	0	0.0863415	0.287625	0.716995	1.43481	0
FvH4_2g27870	25.52	4.87784	0.924744	5.27479	1.32905e-07	4.70238e-06	0.0870538	0.110723	0	2.3538	1.34116	2.8516	K-box region and MADS-box transcription factor family protein
FvH4_7g21400	21.4297	4.85776	1.08873	4.46184	8.12576e-06	0.000174308	0.0732526	0	0.0849376	3.07706	1.16381	0.599879	PsbP-like protein 2
FvH4_2g02860	877.731	4.84886	1.43395	3.38146	0.000721004	0.00776205	1.52898	0.18521	7.53473	84.7917	15.0904	177.137	CAP (Cysteine-rich secretory proteins, Antigen 5, and Pathogenesis-related 1 protein) superfamily protein
FvH4_4g18951	68.6327	4.78158	1.529	3.12726	0.00176447	0.0158694	0.391742	0	0.389341	0.972743	15.8425	5.17602	PYR1-like 11
FvH4_5g33980	86.3056	4.73207	0.640911	7.38334	1.54365e-13	2.10257e-11	0.0355427	0.120551	0.164849	1.59598	4.87684	2.41413	Major facilitator superfamily protein
FvH4_2g40150	177.089	4.71824	1.35751	3.47565	0.000509612	0.00582089	0.37542	0	0.326479	3.96967	10.5373	4.82859	UDP-glucosyl transferase 72E1
FvH4_6g39870	477.643	4.71222	0.902988	5.21847	1.80409e-07	6.14331e-06	0.331659	0.499952	1.0255	7.50853	36.5477	7.1007	UDP-Glycosyltransferase superfamily protein
FvH4_3g21960	37.697	4.70615	0.940168	5.00565	5.56744e-07	1.67122e-05	0	0.0448088	0.0612746	0.816483	0.305301	1.74376	COBRA-like protein 11 precursor
FvH4_6g20470	76.1683	4.6906	0.654445	7.16729	7.64943e-13	9.19649e-11	0.122586	0.103944	0.284281	2.4859	7.64283	3.39548	syntaxin of plants 121
FvH4_2g34690	72.4815	4.68991	0.850723	5.51286	3.53055e-08	1.47769e-06	0.205241	0	0.11899	1.68463	5.75083	1.24574	phospholipase A 2A
FvH4_5g39370	132.346	4.67764	1.49544	3.12793	0.00176041	0.0158451	1.23567	0	0.238796	16.0092	19.9788	4.76193	Adenine nucleotide alpha hydrolases-like superfamily protein
FvH4_3g08410	63.6841	4.65289	0.781511	5.9537	2.62141e-09	1.42929e-07	0.151855	0.0858415	0.117386	3.37272	5.60505	0.633977	O-methyltransferase family protein
FvH4_5g10850	9.52695	4.61828	1.64398	2.80921	0.00496637	0.0356307	0	0	0.0920469	0.229973	1.71984	0.229443	Basic helix-loop-helix (bHLH) DNA-binding family protein
FvH4_7g29560	365.935	4.59038	0.502867	9.12842	6.95077e-20	2.27483e-17	1.51462	0.197584	1.5761	25.3519	24.0076	33.2632	PAR1 protein
FvH4_3g43061	51.7376	4.5741	0.714243	6.40412	1.51236e-10	1.11716e-08	0	0.36094	0.493574	5.13817	6.55797	9.43247	0
FvH4_7g08590	247.513	4.56607	0.499537	9.1406	6.21094e-20	2.06133e-17	0.54869	0.146921	0.13394	6.66492	4.75492	9.33444	Fatty acid hydroxylase superfamily
FvH4_6g35011	23.6959	4.56304	1.4268	3.19809	0.00138341	0.0131288	0	0	0.051822	1.12211	0.0344272	0.172234	hAT dimerisation domain-containing protein
FvH4_7g21880	167.352	4.56029	0.418894	10.8865	1.33681e-27	1.65792e-24	0.242423	0.753712	0.562188	13.5777	16.4954	9.73162	C2H2 and C2HC zinc fingers superfamily protein
FvH4_5g15612	97.9366	4.55001	0.620432	7.33362	2.24015e-13	2.96555e-11	0.0893561	0.176791	0.0690732	2.24347	5.01897	1.29133	Major facilitator superfamily protein
FvH4_3g05950	252.516	4.54001	1.01445	4.47533	7.62942e-06	0.000165239	0.925692	0.209312	2.57605	14.1236	25.4921	48.6946	pathogenesis-related 4
FvH4_3g00270	122.674	4.52589	0.454966	9.94774	2.57979e-23	1.64298e-20	0.128613	0.163582	0.347968	4.11918	6.0475	5.08032	Adenine nucleotide alpha hydrolases-like superfamily protein
FvH4_5g16450	15.9267	4.5008	1.06629	4.221	2.43217e-05	0.000451273	0.0526905	0.0446778	0	0.992179	0.456613	1.01528	Peroxidase superfamily protein
FvH4_3g21380	129.031	4.49168	1.53724	2.92191	0.00347893	0.0268426	0.207526	0	0.340891	1.83699	9.45829	1.5995	cytochrome P450, family 71, subfamily A, polypeptide 25
FvH4_2g16050	70.8105	4.4736	0.82347	5.43261	5.55351e-08	2.1738e-06	0.0353336	0	0.286789	2.30311	3.16406	1.83825	Transmembrane amino acid transporter family protein
FvH4_2g34754	28.1181	4.4654	1.11995	3.98713	6.6877e-05	0.00106985	0.151248	0	0	1.14757	2.01808	0.416336	phospholipase A 2A
FvH4_4g02860	182.393	4.4646	0.521943	8.55381	1.19091e-17	2.95395e-15	0.246851	2.6164	2.71917	56.137	32.3257	44.2354	Serine protease inhibitor, potato inhibitor I-type family protein
FvH4_4g19080	323.256	4.45348	0.962713	4.62597	3.72848e-06	8.91957e-05	1.39908	0.237264	2.92006	21.7246	58.2508	24.5861	MLP-like protein 423
FvH4_1g02900	338.464	4.45015	0.901953	4.9339	8.06025e-07	2.31907e-05	1.45324	0.147869	0.876227	9.73911	20.8775	25.3698	early nodulin-like protein 14
FvH4_4g07850	108.97	4.42846	1.39478	3.17502	0.00149828	0.0139658	0.0693082	0	0.254486	2.11939	3.94853	1.29096	ATP-dependent RNA helicase, putative
FvH4_3g29782	183.771	4.39965	0.661878	6.64723	2.98667e-11	2.5225e-09	0.07607	0.0215007	0.313616	1.74666	3.94717	3.19212	pleiotropic drug resistance 11
FvH4_4g20750	81.8387	4.39012	0.659759	6.65413	2.84988e-11	2.43314e-09	0.0755034	0.192064	0.131321	3.40856	4.81644	0.927467	myb domain protein 78
FvH4_7g31480	27.6303	4.38003	1.03857	4.21737	2.47174e-05	0.000457174	0	0.332169	0	1.56044	3.77202	2.45322	Disease resistance-responsive (dirigent-like protein) family protein
FvH4_4g03470	55.3553	4.35564	0.8201	5.31111	1.08962e-07	3.91998e-06	0.0667413	0.0565918	0.386938	2.2235	6.77986	1.67182	ethylene response factor 1
FvH4_6g37700	54.6356	4.32172	0.687513	6.28602	3.25699e-10	2.21814e-08	0.112626	0.286496	0	4.07843	2.90092	2.14303	Wall-associated kinase family protein
FvH4_2g26010	35.1505	4.32126	0.959086	4.50561	6.6184e-06	0.000146438	0.109879	0.062113	0	0.972633	0.352669	2.32894	polygalacturonase 4
FvH4_5g37950	253.256	4.31378	0.528777	8.15804	3.40512e-16	6.97725e-14	0.389433	0.255164	0.59523	3.05975	12.9197	9.37983	0
FvH4_3g01040	534.376	4.31274	0.364532	11.8309	2.70264e-32	5.78955e-29	1.9092	1.30645	1.70886	26.3283	54.247	23.0407	NAD(P)-binding Rossmann-fold superfamily protein
FvH4_2g24610	10.5045	4.29487	1.24043	3.46241	0.000535367	0.00607677	0	0.10611	0.0725508	1.38969	1.74718	0.723384	0
FvH4_4g25770	199.888	4.29346	0.426445	10.068	7.65009e-24	5.63334e-21	0.283224	0.40526	0.287353	3.98281	7.5848	8.56123	nitrate transporter2.5
FvH4_1g04000	314.611	4.28867	0.494571	8.67151	4.26434e-18	1.09223e-15	0.476723	0.161691	0.773876	7.9027	15.102	5.9861	terpene synthase 21
FvH4_6g50010	300.997	4.26244	1.19869	3.55592	0.000376654	0.00453062	0.816446	0.197797	1.48764	9.74247	2.63919	36.6327	Matrixin family protein
FvH4_6g39500	93.3864	4.25668	0.525452	8.10098	5.452e-16	1.06174e-13	0.22339	0.189419	0.60439	4.96152	8.67565	6.31317	VQ motif-containing protein
FvH4_7g22630	57.2513	4.25056	0.604808	7.02794	2.09606e-12	2.26567e-10	0.100298	0.0283484	0.155062	1.93706	2.34999	1.2884	cytochrome P450, family 71, subfamily A, polypeptide 22
FvH4_6g33210	68.2159	4.22362	0.882652	4.78515	1.70861e-06	4.51872e-05	0.0199632	0	0.185181	0.992799	1.903	1.01936	Leucine-rich repeat transmembrane protein kinase protein
FvH4_4g18840	14.7243	4.20942	1.28662	3.2717	0.00106905	0.0106516	0	0	0.0768185	0.447827	3.44474	0.765936	MLP-like protein 423
FvH4_3g02774	59.5753	4.20161	0.639655	6.56857	5.0802e-11	4.05796e-09	0.0267361	0.113352	0.0930028	0.851992	1.93078	1.7387	cysteine-rich RLK (RECEPTOR-like protein kinase) 25
FvH4_4g25940	87.5683	4.18977	0.580547	7.21693	5.31737e-13	6.59466e-11	0.380172	0.419066	0.176326	4.1117	10.7622	4.24874	sulfur E2
FvH4_1g10572	56.3998	4.18828	0.805441	5.19998	1.99307e-07	6.69011e-06	0.184349	0	0.213756	1.29063	4.06047	2.0425	Calcium-dependent phosphotriesterase superfamily protein
FvH4_6g11940	3215.18	4.18731	0.876655	4.77647	1.784e-06	4.6813e-05	6.17101	2.65808	10.1044	63.9126	250.645	49.3294	HXXXD-type acyl-transferase family protein
FvH4_6g07410	25.5729	4.18682	0.939809	4.45498	8.39028e-06	0.000178343	0	0.081856	0.0373119	1.04097	1.08446	0.310022	0
FvH4_3g10540	39.5078	4.18623	0.650642	6.434	1.2429e-10	9.32732e-09	0.0419073	0.106603	0.0971844	2.14481	1.12985	1.57462	wall associated kinase-like 1
FvH4_6g39850	43.3995	4.16384	1.05457	3.94838	7.86821e-05	0.00122381	0.0354727	0	0.205656	0.719344	3.22775	0.461371	UDP-Glycosyltransferase superfamily protein
FvH4_6g30760	71.7497	4.16355	0.638284	6.52303	6.88997e-11	5.35826e-09	0.341075	0.144604	0.131827	5.46192	5.19991	1.42395	2-oxoglutarate (2OG) and Fe(II)-dependent oxygenase superfamily protein
FvH4_5g02940	78.1722	4.14874	0.54746	7.57816	3.505e-14	5.12993e-12	0.200224	0.169776	0.232163	3.2144	5.88016	2.21838	Phosphoglycerate mutase family protein
FvH4_5g20650	17.0697	4.14513	1.14479	3.62088	0.000293605	0.00368202	0.0615022	0	0.106969	1.06902	0.266487	1.65909	myo-inositol oxygenase 4
FvH4_4g18850	268.104	4.11794	1.26376	3.25848	0.00112012	0.0110623	1.17523	0.0949056	3.43918	11.5108	54.0477	19.5179	0
FvH4_5g12710	50.4533	4.11719	0.797107	5.16517	2.40221e-07	7.86189e-06	0.119603	0.101415	0.0924542	2.23291	3.33974	0.345688	TCP family transcription factor
FvH4_4g32800	20.0658	4.10973	1.01108	4.06468	4.80992e-05	0.000809	0.246851	0	0.572456	3.21805	7.84373	3.09172	MLP-like protein 28
FvH4_2g06430	18.8575	4.09929	0.869704	4.71343	2.43576e-06	6.13864e-05	0.0566671	0.0480497	0.0657064	1.20386	1.2004	0.709735	alpha/beta-Hydrolases superfamily protein
FvH4_5g39090	55.3385	4.0913	0.61398	6.66358	2.67243e-11	2.3067e-09	0.0687792	0.0233279	0.159501	1.75341	1.61592	1.06023	RGA-like 1
FvH4_5g32640	116.325	4.08736	0.762622	5.35962	8.33989e-08	3.10951e-06	0.135717	0.0383593	0.681917	3.29824	8.90796	2.85479	12-oxophytodienoate reductase 1
FvH4_2g22790	40.3342	4.08368	0.866148	4.71476	2.42e-06	6.10545e-05	0.136516	0.144695	0.158293	0.955752	5.81663	1.0522	0
FvH4_3g02820	185.278	4.08117	0.434892	9.38432	6.33231e-21	2.52906e-18	0.241701	0.216331	0.342535	2.81377	6.78795	4.51495	cysteine-rich RLK (RECEPTOR-like protein kinase) 25
FvH4_1g04840	65.4552	4.07866	0.686898	5.9378	2.88879e-09	1.55414e-07	0.0219223	0.0371771	0.177935	1.36543	1.9631	0.823707	S-locus lectin protein kinase family protein
FvH4_3g14230	80.4369	4.04089	0.516381	7.8254	5.06028e-15	8.45678e-13	0.125488	0.297935	0.232809	2.61746	4.34991	4.47329	Leucine-rich repeat receptor-like protein kinase family protein
FvH4_2g23780	601.343	4.03759	0.404817	9.97386	1.98367e-23	1.33552e-20	1.06483	0.781353	2.23193	14.7713	29.7732	25.154	Eukaryotic aspartyl protease family protein
FvH4_4g01692	20.1799	4.03629	1.33988	3.01242	0.0025917	0.0214963	0	0	0.284927	0.435032	3.47026	0.749689	ATPase E1-E2 type family protein / haloacid dehalogenase-like hydrolase family protein
FvH4_6g32260	21.2108	4.02996	0.828212	4.86585	1.13967e-06	3.14095e-05	0.0948428	0.08042	0.164958	2.79336	1.73513	1.37062	Protein of unknown function (DUF1677)
FvH4_2g40410	52.734	4.00038	0.541938	7.38162	1.56377e-13	2.11774e-11	0.0938549	0.159165	0.163239	2.06187	2.39484	2.59966	inositol polyphosphate 5-phosphatase 11
FvH4_4g04250	449.698	3.99855	0.454118	8.8051	1.3074e-18	3.50087e-16	0.482144	0.408824	1.41511	8.35145	16.8145	13.1806	peptide transporter 3
FvH4_2g20070	17.7061	3.99583	1.10759	3.60769	0.000308932	0.00383949	0.169203	0.0358681	0.0490484	0.367633	2.72896	1.10036	glutathione S-transferase TAU 8
FvH4_5g36860	26.0953	3.99389	1.13022	3.53373	0.000409743	0.00484455	0	0	0.174851	1.56539	0.508197	0.817212	Flavin-binding monooxygenase family protein
FvH4_1g25720	108.855	3.98498	0.490131	8.13044	4.27741e-16	8.61477e-14	0.225252	0.0954987	0.391774	4.54971	2.71114	4.48498	ammonium transporter 2
FvH4_2g39150	129.77	3.97696	0.424127	9.3768	6.80062e-21	2.67083e-18	0.227281	0.330374	0.150592	3.00995	4.73643	4.223	glyoxal oxidase-related protein
FvH4_6g02670	30.9376	3.97649	1.23757	3.21314	0.00131293	0.0125509	0	0.104299	0	0.346442	0.157918	1.25419	Malectin/receptor-like protein kinase family protein
FvH4_7g06350	125.925	3.9617	0.548438	7.22361	5.06246e-13	6.37924e-11	0.141612	0.150096	0.492604	3.16232	6.59622	2.95038	Transmembrane amino acid transporter family protein
FvH4_3g06830	145.336	3.93513	0.470431	8.36494	6.01442e-17	1.34975e-14	0.493004	0.144149	0.236543	4.35032	6.49855	3.32484	Leucine-rich repeat transmembrane protein kinase
FvH4_6g21100	117.259	3.93272	1.29709	3.03196	0.00242973	0.0204772	0.0511451	0.498726	0.504081	2.39535	13.666	0.9855	alpha/beta-Hydrolases superfamily protein
FvH4_3g33041	64.9241	3.93094	0.496517	7.91702	2.43271e-15	4.21502e-13	0.583986	0.565918	0.773876	10.3924	8.11334	12.3779	Protein kinase superfamily protein
FvH4_3g39110	13.4225	3.92243	1.05933	3.70274	0.000213284	0.00282508	0.198023	0.251865	0	2.96396	3.33679	1.43087	nitrogen fixation S (NIFS)-like 1
FvH4_6g44751	345.184	3.91683	0.432114	9.06434	1.25364e-19	3.83648e-17	1.0108	0.487653	0.646643	9.946	18.6434	5.94378	cytochrome P450, family 71 subfamily B, polypeptide 7
FvH4_3g11860	38.8184	3.91574	0.906694	4.3187	1.56953e-05	0.000306417	0.144856	0	0.268741	2.23811	3.54279	0.72571	NAC domain containing protein 42
FvH4_4g18731	14.8405	3.90427	1.16008	3.36551	0.00076403	0.00813906	0.0652904	0	0.302821	1.51316	3.20622	0.817739	0
FvH4_2g26151	121.083	3.90135	0.559046	6.97859	2.9815e-12	3.1505e-10	0.895411	0.284717	1.2978	12.1593	20.0995	6.68569	MLP-like protein 423
FvH4_1g05530	57.8408	3.89906	0.740487	5.26553	1.39784e-07	4.92357e-06	0.212002	0.0449406	0.307274	1.53541	5.33297	1.78718	Phosphorylase superfamily protein
FvH4_5g37720	13.8399	3.89889	1.06219	3.67062	0.000241967	0.00313547	0.0698455	0.118448	0.161974	1.21404	1.07605	3.09541	0
FvH4_2g16190	896.56	3.88208	0.879808	4.41241	1.02225e-05	0.000211485	1.29455	1.64653	5.52387	37.1527	80.5738	15.5902	basic chitinase
FvH4_1g22900	15.9341	3.87692	1.03555	3.74384	0.000181231	0.0024473	0	0.135219	0.0924542	1.00096	0.729368	1.84367	0
FvH4_2g31570	242.796	3.84682	1.21499	3.16612	0.00154487	0.014332	1.69755	0.0553616	1.21128	5.42214	25.5869	13.2096	homolog of carrot EP3-3 chitinase
FvH4_5g09620	71.0059	3.83471	0.605853	6.32944	2.46059e-10	1.72051e-08	0.32307	0.152189	0.499473	3.08509	7.88067	3.42383	0
FvH4_3g44920	107.655	3.8347	0.443038	8.65546	4.90923e-18	1.24388e-15	0.122088	0.124226	0.254813	2.66442	3.17402	1.70554	Leucine-rich receptor-like protein kinase family protein
FvH4_6g39401	249.843	3.83395	1.02496	3.74056	0.000183608	0.00247299	0.265002	0.160502	1.36079	3.65573	14.4351	8.29764	UDP-Glycosyltransferase superfamily protein
FvH4_5g01830	35.4407	3.82761	0.855687	4.47315	7.7076e-06	0.000166779	0	0.336559	0.184094	2.45304	4.31871	1.30018	osmotin 34
FvH4_4g07411	17.5035	3.81454	1.39585	2.73278	0.00628024	0.0424155	0	0	0.290203	3.30302	0.24099	0.843948	0
FvH4_7g14680	4513.94	3.78356	0.320803	11.7941	4.18886e-32	8.22552e-29	22.4541	10.8212	16.5443	240.983	343.879	149.405	BURP domain-containing protein
FvH4_4g19710	407.757	3.77993	0.510069	7.41062	1.25709e-13	1.73228e-11	1.18314	1.23473	4.85431	23.8169	51.6595	29.023	MLP-like protein 423
FvH4_4g35790	6668.05	3.77988	0.379425	9.96214	2.23198e-23	1.46096e-20	26.8082	7.1222	14.1157	227.342	294.242	181.812	UDP-Glycosyltransferase superfamily protein
FvH4_6g38750	46.8549	3.76499	0.817022	4.60818	4.06205e-06	9.61991e-05	0.368833	0	0.122191	2.44229	3.04409	1.57368	NAC domain containing protein 42
FvH4_4g18851	423.691	3.74926	1.01728	3.68558	0.000228179	0.00299377	1.90275	0.664339	6.87836	16.9149	71.4528	43.1874	0
FvH4_4g27330	2029.1	3.74576	0.295838	12.6615	9.6616e-37	3.79443e-33	20.0113	11.2277	8.88888	181.416	231.894	160.567	ribulose bisphosphate carboxylase small chain 1A
FvH4_3g20300	24.5786	3.74144	0.818661	4.57019	4.87277e-06	0.000112681	0.108555	0.092047	0.0629357	0.838616	2.14278	0.784392	NAD(P)-linked oxidoreductase superfamily protein
FvH4_3g05030	49.0834	3.74105	0.834769	4.48154	7.41056e-06	0.000161389	0.141334	0	0.573578	2.90021	2.89188	3.94883	0
FvH4_6g31020	554.115	3.72498	0.410169	9.08158	1.07012e-19	3.31792e-17	2.52592	2.28951	1.64958	13.6257	42.8843	32.7271	structural molecules
FvH4_3g02773	139.39	3.72141	0.413594	8.99774	2.30418e-19	6.78696e-17	0.238152	0.190717	0.322164	2.44027	4.5735	3.32693	cysteine-rich RLK (RECEPTOR-like protein kinase) 25
FvH4_3g07670	19.1603	3.71807	1.26146	2.94743	0.00320423	0.0251943	0	0	0.190943	1.54476	0.838117	0.271977	myb-like HTH transcriptional regulator family protein
FvH4_4g31070	852.66	3.71492	0.391356	9.49243	2.2571e-21	9.33094e-19	2.99296	3.38376	4.41029	64.5172	70.1857	19.1935	NAC-like, activated by AP3/PI
FvH4_6g43750	29.3327	3.70853	0.777654	4.76887	1.85267e-06	4.83994e-05	0.183879	0.0389791	0.0533027	2.08638	0.841006	0.996498	basic helix-loop-helix (bHLH) DNA-binding superfamily protein
FvH4_4g26630	188.246	3.70582	0.547091	6.77368	1.25543e-11	1.18332e-09	1.95323	0.801388	2.11869	13.0205	41.4368	12.2014	0
FvH4_3g06860	70.9515	3.69414	0.513193	7.19835	6.09447e-13	7.47643e-11	0.0881037	0.0597645	0.112373	1.30169	1.58639	0.687545	Leucine-rich repeat transmembrane protein kinase
FvH4_6g08700	190.61	3.68309	0.621696	5.92426	3.13699e-09	1.67619e-07	0.259906	2.86496	3.71683	41.4117	38.2896	15.6919	0
FvH4_3g02481	272.813	3.67634	0.552986	6.64815	2.96797e-11	2.51713e-09	1.10117	0.393909	0.458857	14.0894	10.9509	2.43676	beta-glucosidase 47
FvH4_3g36700	36.3657	3.67527	1.05633	3.47928	0.000502769	0.00575388	0	0.0840869	0.131413	0.437768	2.23712	0.21838	SCARECROW-like 14
FvH4_5g36070	2498.69	3.67213	0.757659	4.84668	1.25543e-06	3.42e-05	3.50918	3.7154	12.5588	128.989	107.925	38.2678	0
FvH4_3g07010	136.491	3.66137	0.357248	10.2488	1.19802e-24	1.08577e-21	0.208192	0.14711	0.140818	2.04392	2.07982	2.53231	receptor-like kinase in flowers 1
FvH4_3g03810	82.2231	3.65506	0.733321	4.98426	6.21996e-07	1.83898e-05	1.3278	1.68882	0.219944	15.6612	25.2964	3.83774	Wound-responsive family protein
FvH4_4g32251	136.256	3.64443	0.506023	7.2021	5.92914e-13	7.31489e-11	0.63314	0.949825	1.24238	18.577	15.241	4.73914	Heavy metal transport/detoxification superfamily protein
FvH4_4g24080	185.839	3.62568	0.518705	6.98987	2.75135e-12	2.93361e-10	0.267097	0.301972	0.867169	6.25896	9.51578	3.05365	cytochrome P450, family 76, subfamily C, polypeptide 4
FvH4_6g51830	84.3761	3.61873	0.58192	6.2186	5.01617e-10	3.23838e-08	0.219223	0.148708	0.0254193	1.42894	2.43805	1.34116	receptor kinase 3
FvH4_3g06800	79.9416	3.61287	0.657644	5.49366	3.93695e-08	1.61621e-06	0.049574	0.231194	0.143705	1.23269	1.00241	3.21194	Leucine-rich repeat (LRR) family protein
FvH4_2g20110	588.361	3.61281	0.446456	8.0922	5.85964e-16	1.12257e-13	2.86868	2.53521	4.91914	42.5278	75.0463	17.6337	glutathione S-transferase tau 7
FvH4_5g19310	192.732	3.60995	1.17028	3.0847	0.00203757	0.0177761	0.139691	0.118448	1.70073	5.26085	11.0968	8.56846	2-oxoglutarate (2OG) and Fe(II)-dependent oxygenase superfamily protein
FvH4_4g02930	10.8135	3.60091	1.26801	2.83981	0.00451402	0.0331159	0	0.152798	0.0522366	0.304522	1.60499	0.781255	Serine protease inhibitor, potato inhibitor I-type family protein
FvH4_4g05921	22.7945	3.58371	1.22923	2.91541	0.00355222	0.0272298	0	0	0.181167	0.318521	1.11998	0.735928	0
FvH4_4g18670	204.539	3.57719	0.514387	6.95428	3.54361e-12	3.64636e-10	0.119815	0.270918	0.333425	2.314	1.59207	5.09447	Plant invertase/pectin methylesterase inhibitor superfamily
FvH4_2g27760	67.4881	3.57415	0.640966	5.5762	2.45828e-08	1.07671e-06	0.308329	0.0871471	0.119171	1.19096	3.54613	1.68331	bidirectional amino acid transporter 1
FvH4_2g09382	12.1655	3.56741	1.22461	2.91309	0.00357874	0.0273886	0	0.299604	0	1.25107	1.30418	1.47514	hydroxyproline-rich glycoprotein family protein
FvH4_2g38380	302.657	3.56701	0.43809	8.14218	3.88213e-16	7.88607e-14	0.225549	0.312038	0.261527	4.51081	4.61215	1.22375	Transducin/WD40 repeat-like superfamily protein
FvH4_3g28370	2721.83	3.56341	0.745808	4.77792	1.77119e-06	4.65807e-05	8.41286	2.59801	20.6538	111.428	150.061	133.511	Glycosyl hydrolase superfamily protein
FvH4_4g19120	205.526	3.55687	0.499061	7.12712	1.02491e-12	1.18387e-10	1.73486	0.569433	2.92006	15.0235	29.0984	19.8414	MLP-like protein 423
FvH4_7g04040	24.9972	3.54745	0.914873	3.87754	0.00010552	0.00156875	0.0982024	0.0416343	0.142334	0.28449	1.67839	1.37187	carboxyesterase 17
FvH4_3g43062	51.1824	3.54461	0.624218	5.67848	1.359e-08	6.24239e-07	0.364043	1.08039	0.633171	11.6009	4.29401	10.522	0
FvH4_3g17480	1617.36	3.54269	0.682022	5.19439	2.05388e-07	6.8649e-06	6.23774	4.51782	21.0453	175.351	125.839	98.9506	Kunitz family trypsin and protease inhibitor protein
FvH4_2g21280	219.56	3.53971	0.385061	9.1926	3.83465e-20	1.30956e-17	1.07113	0.90824	1.16893	20.2914	12.8921	6.7988	NAC domain containing protein 74
FvH4_1g25602	25.823	3.53217	0.849567	4.15762	3.21586e-05	0.000575825	0.586021	0.186339	0.0849376	3.04169	5.78376	1.83493	0
FvH4_4g05930	287.955	3.5318	0.567766	6.22052	4.95499e-10	3.20768e-08	1.99608	0.376118	1.28582	7.95105	26.3473	9.98938	alternative oxidase 2
FvH4_5g06575	452.061	3.5281	0.958332	3.6815	0.000231868	0.00303372	1.67381	0.120789	1.89951	13.8591	17.4542	13.7929	cytochrome P450, family 71, subfamily A, polypeptide 25
FvH4_5g24160	56.5867	3.52246	0.626345	5.62382	1.86776e-08	8.31983e-07	0.346541	0.125932	0.172209	1.31466	3.6228	2.76635	alternative oxidase 1A
FvH4_6g52810	1576.72	3.51264	0.359074	9.7825	1.33863e-22	7.00965e-20	3.43621	3.21858	7.92236	42.0949	64.1536	68.0013	lysine histidine transporter 1
FvH4_3g29760	9597.16	3.49598	0.377168	9.26902	1.87862e-20	7.02664e-18	9.65275	6.62407	11.6773	95.2973	187.914	53.5444	pleiotropic drug resistance 6
FvH4_1g02880	242.706	3.48291	0.916797	3.79899	0.000145285	0.0020378	2.78025	0.261939	2.86555	14.7165	30.6374	23.6113	blue-copper-binding protein
FvH4_7g19630	12.7094	3.48146	1.01993	3.41344	0.000641479	0.00704044	0.101809	0.0863265	0.118049	0.540718	1.51946	1.47129	0
FvH4_6g41430	20.7334	3.47712	0.906424	3.83609	0.000125008	0.00179835	0	0.110991	0.101185	0.737343	0.588179	1.17703	Pectin lyase-like superfamily protein
FvH4_3g11300	103.697	3.47398	0.619644	5.60641	2.06569e-08	9.13243e-07	0.0336825	0.399845	0.390554	2.4557	4.42701	2.82323	FAD-binding Berberine family protein
FvH4_4g10610	1872.65	3.46452	1.02162	3.3912	0.000695866	0.00754597	25.41	1.6084	8.29371	115.78	91.4367	200.796	homolog of carrot EP3-3 chitinase
FvH4_5g15020	354.651	3.46184	0.956267	3.62016	0.000294418	0.00368829	1.5383	0.310565	4.37428	25.0762	32.8334	15.2793	glutathione S-transferase tau 9
FvH4_3g03501	146.693	3.45903	0.513264	6.73928	1.59169e-11	1.48247e-09	0.149279	0.126578	0.482184	2.82127	4.04521	1.91076	S-domain-1 29
FvH4_5g09180	558.444	3.45655	0.456782	7.56717	3.81457e-14	5.54855e-12	2.37494	2.03454	2.12921	12.4835	47.9047	15.1439	phosphate transporter 3;2
FvH4_5g03731	101.577	3.44281	0.393884	8.74067	2.31722e-18	6.06701e-16	0.230465	0.176806	0.127251	2.01355	2.50442	1.72343	cation/H+ exchanger 17
FvH4_3g15320	19.3542	3.4406	0.97123	3.54252	0.000396328	0.0047167	0.0238362	0.0404227	0.16583	1.24295	1.12462	0.275575	myb domain protein 63
FvH4_4g24060	92.6741	3.43797	0.721003	4.76832	1.85767e-06	4.84762e-05	0.0356834	0.136157	0.641321	4.53123	3.02359	1.89083	cytochrome P450, family 76, subfamily C, polypeptide 4
FvH4_6g43060	78.2307	3.43334	0.57341	5.98759	2.12973e-09	1.20348e-07	0.227527	0.366561	0.263821	2.5267	1.73075	5.48018	Pectin lyase-like superfamily protein
FvH4_6g03790	267.644	3.42535	0.909183	3.7675	0.000164891	0.00226164	0.750839	2.59379	0.257959	8.75435	17.3513	14.816	cysteine synthase D1
FvH4_6g15610	56.4945	3.42109	0.74297	4.60462	4.13224e-06	9.77633e-05	0.0627879	0.0532397	0.327616	0.894317	2.64501	1.33083	Seven transmembrane MLO family protein
FvH4_4g03241	97.4753	3.40576	0.529702	6.42957	1.27965e-10	9.54232e-09	0.354329	0.343366	0.528235	5.18128	6.94539	1.82878	2-oxoglutarate (2OG) and Fe(II)-dependent oxygenase superfamily protein
FvH4_7g00920	809.707	3.39859	0.751177	4.52435	6.05808e-06	0.000136344	2.63766	2.01883	4.73648	14.8767	67.0227	21.8365	ADP/ATP carrier 2
FvH4_4g19061	1031.78	3.39661	0.891703	3.80913	0.000139455	0.0019721	7.14993	2.11946	20.625	63.4866	161.143	104.447	0
FvH4_4g16900	501.308	3.39454	1.09851	3.09013	0.00200067	0.0175451	3.08287	0.482356	1.02133	32.18	19.1536	2.36905	Major facilitator superfamily protein
FvH4_4g19020	426.146	3.39004	0.906391	3.74015	0.000183912	0.00247299	1.28715	2.84717	7.78682	19.1306	78.7813	32.6736	MLP-like protein 423
FvH4_4g23230	61.3297	3.38812	0.667209	5.07805	3.81332e-07	1.20613e-05	0.419073	0.355344	0.850363	6.77841	9.58356	1.81687	SAUR-like auxin-responsive protein family
FvH4_3g12720	204.282	3.38426	0.534537	6.3312	2.43266e-10	1.70605e-08	1.09327	0.319661	2.49162	12.4503	16.6979	13.5112	VQ motif-containing protein
FvH4_7g27130	182.242	3.3775	1.07413	3.1444	0.00166427	0.0151827	1.19691	0.056383	1.8119	14.6723	8.70766	10.7306	expansin B2
FvH4_6g12332	21.4936	3.36964	1.06791	3.15535	0.00160306	0.0147342	0.0557899	0	0.258757	1.93946	0.402894	1.075	S-locus lectin protein kinase family protein
FvH4_5g30900	25.4733	3.36364	1.05421	3.19067	0.00141943	0.0133843	0	0.0231162	0.158053	0.342234	1.155	0.407109	sulfate transporter 1;3
FvH4_1g00150	28.6317	3.36241	0.755294	4.4518	8.51551e-06	0.000180774	0.246851	0.104656	0.572456	2.38374	2.85227	4.39976	0
FvH4_2g30720	38.1899	3.36077	0.818166	4.10769	3.99644e-05	0.000686887	0.227691	0.386132	0	1.8218	1.50336	3.47851	FASCICLIN-like arabinogalactan protein 14 precursor
FvH4_1g07170	246.239	3.35568	0.406319	8.25874	1.47223e-16	3.15378e-14	1.0849	0.802483	1.01707	13.5302	14.0692	4.6257	myb-like transcription factor family protein
FvH4_2g38210	22.2773	3.34698	0.810392	4.13008	3.62639e-05	0.000632043	0.0741569	0.251519	0.0859862	1.14576	2.24924	1.17885	0
FvH4_4g25370	65.93	3.34167	0.486095	6.87453	6.21942e-12	6.20993e-10	0.166084	0.228845	0.312938	1.90452	2.67866	2.9202	Copine (Calcium-dependent phospholipid-binding protein) family
FvH4_4g32820	26.6469	3.33763	0.988426	3.37671	0.00073357	0.0078572	0.116259	0.0492897	0.033701	0.729731	1.37131	0.0840059	phosphoglucomutase, putative / glucose phosphomutase, putative
FvH4_3g09930	896.807	3.33122	0.395792	8.41658	3.8763e-17	8.86806e-15	1.85199	1.33355	3.66423	15.5277	34.1789	22.5158	amino acid transporter 1
FvH4_7g21080	18.5449	3.32763	0.861047	3.86463	0.000111257	0.00163241	0.500559	0.530548	0.145102	2.41685	5.42228	4.82256	Concanavalin A-like lectin protein kinase family protein
FvH4_2g29871	73.8135	3.31339	0.864365	3.83332	0.000126426	0.00181542	0.218095	0	0.316106	0.881911	3.03188	1.56277	cysteine-rich RLK (RECEPTOR-like protein kinase) 10
FvH4_7g20070	85.2131	3.31005	0.442046	7.48802	6.99194e-14	9.80702e-12	0.587613	0.553616	0.302821	4.22422	6.53817	4.59192	0
FvH4_5g38050	4481.14	3.30874	0.878893	3.76467	0.000166771	0.00228211	25.6635	4.5496	29.4931	96.4891	339.934	180.805	2-oxoglutarate (2OG) and Fe(II)-dependent oxygenase superfamily protein
FvH4_7g11320	200.468	3.30634	0.584352	5.65812	1.53038e-08	6.92169e-07	0.177015	0.510327	1.19046	10.6151	6.88597	2.7969	Plant invertase/pectin methylesterase inhibitor superfamily
FvH4_6g01460	84.9696	3.302	0.634184	5.20669	1.92239e-07	6.4667e-06	0.035403	0.40526	0.348928	1.8803	3.4089	2.93333	ammonium transporter 1;2
FvH4_3g31240	56.7977	3.30039	0.600104	5.49969	3.80453e-08	1.57281e-06	0.186649	0.057551	0.275447	1.93348	2.38539	1.0626	nitrate transporter 2:1
FvH4_6g37200	1378.75	3.29543	0.981034	3.35914	0.000781864	0.00830637	4.41519	1.69776	12.6797	63.1354	20.6139	109.534	beta-1,3-glucanase 1
FvH4_7g13602	20.4389	3.28677	1.07641	3.05344	0.00226232	0.0193221	0.0879031	0	0.4077	0.763959	2.75081	1.35502	NAD(P)-binding Rossmann-fold superfamily protein
FvH4_5g01600	372.974	3.28631	1.00535	3.26883	0.00107995	0.010733	0.266683	1.74442	1.76699	27.4999	10.4731	3.45022	cytochrome P450, family 87, subfamily A, polypeptide 2
FvH4_7g29240	80.3612	3.28015	0.69972	4.6878	2.76159e-06	6.86436e-05	0.706672	0.674109	0.512124	7.33584	11.5675	1.10635	Sugar isomerase (SIS) family protein
FvH4_4g19060	2011.49	3.2799	0.65881	4.97852	6.40738e-07	1.88024e-05	14.6064	10.9141	34.7811	123.106	324.825	167.25	MLP-like protein 423
FvH4_6g34860	41.4841	3.27956	0.762869	4.29898	1.71588e-05	0.000330898	0.231027	0.0244869	0.06697	0.864487	0.778584	1.6137	BAK1-interacting receptor-like kinase 1
FvH4_4g10600	23.5861	3.27484	0.986534	3.31954	0.000901654	0.00929829	0.287555	0	0.333425	0.78676	2.39965	2.86275	homolog of carrot EP3-3 chitinase
FvH4_3g19922	43.8661	3.26652	0.941864	3.46814	0.000524077	0.00597164	0	0.257525	0.5478	3.35643	0.714847	4.09647	Concanavalin A-like lectin protein kinase family protein
FvH4_5g04580	136.562	3.26173	0.393597	8.28698	1.1616e-16	2.53444e-14	0.57137	0.447214	0.61155	4.60497	7.82924	4.10741	RING/U-box superfamily protein
FvH4_7g31050	27.9449	3.24253	0.837352	3.87236	0.000107785	0.00159138	0.144934	0.0614469	0.168053	0.396544	2.09332	1.14035	WRKY family transcription factor
FvH4_7g01511	95.286	3.24074	0.533824	6.07081	1.27268e-09	7.65037e-08	0.529016	0.405847	0.379726	4.40303	7.17984	1.79599	NAD(P)-binding Rossmann-fold superfamily protein
FvH4_7g30640	81.261	3.23225	0.779762	4.14518	3.39549e-05	0.000602495	0	0.346705	0.304784	1.97421	3.14967	1.43504	SLAC1 homologue 3
FvH4_3g03081	26.458	3.23108	1.04217	3.10035	0.00193295	0.0170784	0	0.184094	0.0359632	0.404333	0.4629	1.32973	terpene synthase 14
FvH4_4g03610	80.9672	3.22809	0.667781	4.83406	1.33775e-06	3.61915e-05	0.560938	0.0594545	0.975625	4.43496	6.78523	4.35719	myb domain protein 14
FvH4_1g23580	24.0811	3.22408	0.888906	3.62702	0.000286707	0.00361668	0	0.224044	0.122549	1.42884	1.47562	0.661865	senescence-associated gene 12
FvH4_4g09990	291.818	3.22387	0.443905	7.26252	3.79931e-13	4.83929e-11	0.646656	0.397531	1.59334	10.1004	10.2738	5.90302	MATE efflux family protein
FvH4_4g24920	9.47305	3.22147	1.20476	2.67394	0.00749648	0.0485294	0	0.0446778	0.244382	1.01762	0.710287	1.01528	0
FvH4_5g09190	45.504	3.21758	0.693891	4.63701	3.53485e-06	8.5169e-05	0.130581	0.830424	0.681347	4.79166	8.61278	3.01934	acyl carrier protein 4
FvH4_6g02470	11.013	3.20887	1.10042	2.91604	0.00354506	0.0272015	0.273032	0	0.158293	1.38419	1.70884	1.0522	sigma factor binding protein 1
FvH4_3g11720	27.8134	3.20842	0.805716	3.98207	6.8318e-05	0.00108994	0	0.220806	0.181167	1.4082	1.15341	1.43004	alpha/beta-Hydrolases superfamily protein
FvH4_6g49230	63.7788	3.20525	0.552897	5.7972	6.74299e-09	3.28969e-07	0.201118	0.238747	0.279839	2.07806	1.29747	3.58463	Pectate lyase family protein
FvH4_4g02981	562.347	3.20167	0.449912	7.11621	1.10936e-12	1.26285e-10	1.60938	1.55072	0.678581	9.96041	21.6363	6.17862	cellulose synthase like G2
FvH4_4g32920	35.4241	3.19245	0.650674	4.90637	9.27776e-07	2.60574e-05	0.262429	0.59339	0.912873	8.61617	5.39069	3.45539	Plant protein 1589 of unknown function
FvH4_5g16920	113.081	3.19206	0.654336	4.87832	1.06991e-06	2.95561e-05	0.680761	0.186753	0.417893	2.04948	8.32862	1.94831	glutathione S-transferase tau 7
FvH4_5g03420	113.242	3.18779	0.613635	5.19492	2.04805e-07	6.85514e-06	0.664337	0.211241	1.82948	7.25722	12.1139	6.40045	Late embryogenesis abundant (LEA) hydroxyproline-rich glycoprotein family
FvH4_5g03440	831.843	3.18558	0.372738	8.54643	1.26959e-17	3.08419e-15	3.05805	1.35343	2.64642	18.7265	34.76	14.6737	Myzus persicae-induced lipase 1
FvH4_5g15670	310.356	3.17986	0.31514	10.0903	6.09649e-24	4.63412e-21	1.10206	0.833443	0.690732	7.62205	11.3429	6.4423	Major facilitator superfamily protein
FvH4_6g39032	16.2077	3.17465	0.961204	3.30279	0.000957278	0.00974398	0.184507	0	0.106969	1.09872	0.858682	0.79992	Wall-associated kinase family protein
FvH4_1g10770	2902.8	3.1666	0.736463	4.29974	1.71001e-05	0.000330285	12.7697	2.98176	11.3117	50.8581	148.734	56.221	Transmembrane amino acid transporter family protein
FvH4_3g36010	120.694	3.15547	0.59986	5.26034	1.43792e-07	5.01971e-06	0.238783	0.263212	0.332247	1.9023	5.18469	0.828185	Protein of unknown function (DUF3741)
FvH4_4g33930	197.521	3.1544	0.476873	6.61477	3.72129e-11	3.06603e-09	2.10387	0.775624	2.38644	13.4264	25.9829	10.0907	PLANT CADMIUM RESISTANCE 2
FvH4_1g13930	1313.06	3.15423	0.883894	3.56857	0.00035894	0.00434639	5.17245	5.34085	21.2332	161.365	121.017	28.5737	homeobox protein 40
FvH4_3g21230	135.345	3.15145	0.492224	6.40247	1.52885e-10	1.12581e-08	0.35707	1.12025	1.32489	5.68932	11.2084	9.21956	B-box type zinc finger family protein
FvH4_6g27880	152.048	3.14796	0.502206	6.26827	3.65078e-10	2.46496e-08	0.746824	0.285985	1.11736	5.14129	10.1602	4.68846	F-box and associated interaction domains-containing protein
FvH4_5g32170	22.6117	3.14741	0.870252	3.61667	0.000298422	0.00372315	0.659273	0.745356	0	4.66864	6.45383	2.64653	serine-type endopeptidase inhibitors
FvH4_2g35260	707.026	3.14434	0.380523	8.26321	1.4181e-16	3.0657e-14	1.57963	0.710862	1.35068	7.60134	17.3258	8.96118	Protein kinase family protein with leucine-rich repeat domain
FvH4_2g03370	44.3399	3.14124	0.730698	4.29896	1.716e-05	0.000330898	1.01617	0.344657	0.392756	1.96255	8.47995	5.61303	phytosulfokine 4 precursor
FvH4_3g02800	91.3704	3.13843	0.528316	5.94044	2.8426e-09	1.53279e-07	0.140508	0.238281	0.570224	2.40836	4.00805	2.33513	cysteine-rich RLK (RECEPTOR-like protein kinase) 25
FvH4_1g05080	256.545	3.13294	0.545194	5.74647	9.11244e-09	4.32043e-07	0.248799	0.271239	0.824246	2.03358	7.00725	3.24453	aldehyde dehydrogenase 2C4
FvH4_3g40460	246.006	3.13046	0.545994	5.7335	9.83772e-09	4.64561e-07	4.95554	1.33698	4.61423	38.5728	52.4154	11.7912	lipid transfer protein 1
FvH4_5g15420	61.1514	3.12902	0.651146	4.80541	1.54435e-06	4.12131e-05	0.222079	0.147956	0.202325	2.3743	2.61186	0.458483	isochorismate synthase 2
FvH4_2g20091	98.5072	3.12405	0.644333	4.8485	1.24398e-06	3.40195e-05	0.965365	0.272853	1.11936	2.952	12.7811	5.54164	glutathione S-transferase TAU 8
FvH4_3g25740	123.643	3.1146	0.609446	5.11054	3.21247e-07	1.02991e-05	0.71544	0.284363	0.648097	2.56917	9.94578	2.45556	F-box family protein
FvH4_4g35841	963.337	3.11403	0.385195	8.0843	6.25199e-16	1.18808e-13	7.67784	2.9207	4.45129	35.2427	69.9031	32.8309	NAD(P)-linked oxidoreductase superfamily protein
FvH4_4g04740	16.4941	3.11248	0.789978	3.93996	8.14955e-05	0.00126004	0.147706	0.125244	0.0856338	1.21238	1.06668	1.06729	Calcium-binding EF-hand family protein
FvH4_4g29630	35.612	3.11188	0.613787	5.06997	3.97886e-07	1.25177e-05	0.165829	0.281223	0.128188	2.74898	1.38385	1.38464	0
FvH4_4g27710	79.3282	3.1008	0.464654	6.67335	2.50024e-11	2.20658e-09	0.44678	0.252559	0.489268	3.02006	2.91578	4.68705	alpha/beta-Hydrolases superfamily protein
FvH4_3g18470	22.5903	3.09953	0.894716	3.46426	0.000531687	0.00604374	0.323715	0.0457479	0.375353	1.14619	1.6624	3.63858	Pollen Ole e 1 allergen and extensin family protein
FvH4_4g02870	73.2021	3.09636	0.495802	6.24515	4.23387e-10	2.81033e-08	1.01522	1.93688	2.64862	18.8718	21.9946	10.3923	Serine protease inhibitor, potato inhibitor I-type family protein
FvH4_3g43440	75.1052	3.09171	0.553922	5.5815	2.38453e-08	1.0483e-06	0.216424	0.115902	0.184908	1.12195	2.63231	0.899886	receptor-like protein kinase 1
FvH4_5g20421	81.4884	3.08654	0.769171	4.01281	6.00002e-05	0.000975065	0.196941	0.0626221	0.970516	4.18392	1.7778	4.95696	2-oxoglutarate (2OG) and Fe(II)-dependent oxygenase superfamily protein
FvH4_7g33240	44.3599	3.07924	0.646482	4.76308	1.90662e-06	4.96438e-05	0.346541	0.783579	0.40182	4.62919	2.28014	6.95562	0
FvH4_7g22592	61.218	3.06676	0.499051	6.14518	7.9873e-10	4.97917e-08	0.189464	0.303454	0.292916	2.29713	3.24323	1.52113	protein kinase 1B
FvH4_4g02990	206.674	3.06105	0.490503	6.24064	4.35779e-10	2.86036e-08	0.280043	0.774314	0.480012	5.17335	6.84673	1.90035	cellulose synthase like G2
FvH4_6g45650	55.084	3.05793	0.637506	4.79671	1.61295e-06	4.28292e-05	0.336197	0.855212	1.09151	9.41487	8.74039	2.52645	0
FvH4_2g37650	133.582	3.05762	0.510587	5.98844	2.11865e-09	1.20009e-07	0.427485	0.139414	0.800707	3.41357	4.30616	4.15022	Transmembrane amino acid transporter family protein
FvH4_7g26920	378.273	3.05737	0.301799	10.1305	4.04745e-24	3.17914e-21	3.26452	1.77157	2.57398	20.5852	28.5102	18.1475	ethylene responsive element binding factor 1
FvH4_3g43270	8413.96	3.04989	0.343726	8.87303	7.11803e-19	1.97328e-16	20.4393	58.0842	49.4602	349.337	489.758	292.62	Leucine-rich repeat (LRR) family protein
FvH4_3g02500	872.216	3.04927	0.274103	11.1245	9.53227e-29	1.40386e-25	4.25194	4.12039	3.29518	52.9999	29.0975	23.5338	glucose 6-phosphate/phosphate translocator 1
FvH4_6g39840	240.689	3.04648	0.556338	5.47596	4.35151e-08	1.76791e-06	1.36349	0.531199	0.854586	3.84323	15.7545	4.26042	UDP-Glycosyltransferase superfamily protein
FvH4_1g04800	50.335	3.04508	0.654838	4.65012	3.31738e-06	8.04225e-05	0.267422	0.226755	0.143114	2.26455	0.633837	2.73499	Flavin-binding monooxygenase family protein
FvH4_7g15490	402.428	3.04317	0.389246	7.81812	5.36179e-15	8.77397e-13	5.24222	2.04888	2.94424	20.2883	39.9868	28.3698	Late embryogenesis abundant (LEA) hydroxyproline-rich glycoprotein family
FvH4_3g10530	35.8743	3.04202	0.839994	3.62148	0.00029292	0.00367706	0	0.251312	0.412394	1.23068	2.22599	2.22726	wall-associated kinase 2
FvH4_1g14013	125.493	3.04127	0.388826	7.82167	5.21269e-15	8.59228e-13	0.632939	0.505117	0.302195	4.1346	5.43124	3.19246	UDP-Glycosyltransferase superfamily protein
FvH4_7g12080	20.758	3.04045	0.866282	3.50976	0.000448503	0.00522935	0.116259	0.295738	0.33701	1.40333	1.17541	3.80827	0
FvH4_6g46340	31971	3.03453	0.317934	9.54452	1.36738e-21	5.85834e-19	122.881	110.663	217.74	2097.12	886.594	1051.81	Pollen Ole e 1 allergen and extensin family protein
FvH4_6g53000	99.4156	3.02977	0.424921	7.13019	1.00229e-12	1.16921e-10	0.189243	0.320929	0.475432	2.37567	3.35587	2.73485	beta glucosidase 13
FvH4_3g21070	96.9169	3.02842	0.435519	6.9536	3.56083e-12	3.64814e-10	0.811718	2.54663	1.50592	15.0498	13.6778	14.1549	Dynein light chain type 1 family protein
FvH4_4g20790	25.8636	3.02756	0.840838	3.60065	0.000317424	0.00393052	0.159942	0.090413	0.185455	0.926696	2.41275	0.410916	galactinol synthase 2
FvH4_3g18050	34.9294	3.01936	0.760199	3.9718	7.13328e-05	0.0011257	0.819097	0.416722	0.569854	2.68929	10.0953	2.60418	0
FvH4_2g07401	79.9541	3.01816	0.460207	6.55827	5.44355e-11	4.33351e-09	0.21682	0.142993	0.251406	1.44235	2.44727	1.32298	Transducin/WD40 repeat-like superfamily protein
FvH4_4g31100	32.6894	3.01689	0.746096	4.04357	5.26438e-05	0.000872362	0.459697	0.0779581	0.426421	3.72885	3.36403	1.24009	PsbQ-like 2
FvH4_3g07300	64.176	3.01156	0.667347	4.51274	6.39956e-06	0.000142532	1.62181	0.305596	1.77604	8.26561	17.438	5.6424	0
FvH4_1g21480	264.379	3.0067	0.53895	5.57881	2.42175e-08	1.06268e-06	0.228103	0.924095	0.969793	11.5152	3.09932	4.26095	slufate transporter 2;1
FvH4_6g12520	65.5396	3.00166	0.753324	3.98456	6.76065e-05	0.00108005	0.0366015	0.605192	0.1061	2.70386	1.85026	2.02763	UDP-glucosyl transferase 85A7
FvH4_2g06780	17.0863	2.9979	1.0967	2.73356	0.00626544	0.0423431	0.0523841	0	0.242961	0.88524	1.21056	0.353281	Cupredoxin superfamily protein
FvH4_6g20390	25.7475	2.99609	0.853711	3.5095	0.000448956	0.00523205	0.0876892	0.0743542	0.203354	0.38105	1.89978	0.718104	plant U-box 24
FvH4_5g12380	93.0298	2.98904	0.511031	5.84904	4.94415e-09	2.48409e-07	0.214101	0.242056	0.620633	3.18736	4.08872	1.78769	Cytochrome P450 superfamily protein
FvH4_3g15240	274.978	2.98663	1.0191	2.93066	0.00338242	0.0263134	1.84376	0.663698	0.56472	16.3263	9.73079	1.10602	Cytochrome P450 superfamily protein
FvH4_4g28451	20.8143	2.97892	0.776932	3.83421	0.000125968	0.00180995	0.226668	0.0960993	0.459945	2.57189	2.40081	1.47407	Calcium-binding EF-hand family protein
FvH4_4g32790	59.0679	2.97472	0.626959	4.74468	2.08832e-06	5.36047e-05	0.702083	0.148829	0.271359	1.94917	4.19698	3.07203	Adenine nucleotide alpha hydrolases-like superfamily protein
FvH4_4g19531	32.5022	2.97316	0.987504	3.01078	0.00260577	0.0215902	0	0.363805	1.16081	2.07158	7.71168	2.61796	0
FvH4_6g11970	70.1493	2.97289	0.548032	5.42466	5.80654e-08	2.25042e-06	0.308037	0.261193	0.125011	2.78123	2.34317	0.87548	peptide transporter 5
FvH4_2g29520	57.7257	2.96818	0.736865	4.02812	5.62251e-05	0.000921982	0.422017	0.0357841	0.342535	1.79311	3.61655	1.1791	0
FvH4_5g03331	83.6517	2.96769	0.434905	6.82375	8.86939e-12	8.56551e-10	0.510004	0.684708	1.13344	5.70467	7.89811	5.56869	Late embryogenesis abundant (LEA) hydroxyproline-rich glycoprotein family
FvH4_5g32180	84.6429	2.9652	0.822151	3.60664	0.00031019	0.00384903	0.222471	0.565918	5.41713	14.5011	15.8518	20.0404	serine-type endopeptidase inhibitors
FvH4_4g02850	164.139	2.96496	0.400141	7.40979	1.26501e-13	1.73306e-11	2.02095	3.99845	2.92916	36.1036	26.1891	14.2784	Serine protease inhibitor, potato inhibitor I-type family protein
FvH4_6g12680	1071.18	2.96374	0.299414	9.89844	4.2281e-23	2.46777e-20	11.026	5.58166	12.1647	77.2331	98.5617	63.0236	glutathione S-transferase TAU 8
FvH4_5g03430	2175.39	2.95911	0.297802	9.93649	2.88819e-23	1.7824e-20	17.0741	16.273	30.7151	140.385	227.215	158.855	Late embryogenesis abundant (LEA) hydroxyproline-rich glycoprotein family
FvH4_3g08290	121.732	2.95764	0.571426	5.17589	2.26821e-07	7.48574e-06	2.20013	0.533016	1.45777	7.4866	19.5706	7.16655	ethylene responsive element binding factor 2
FvH4_7g03520	162.392	2.95642	0.469753	6.29356	3.1026e-10	2.11912e-08	3.38724	2.06794	1.72813	12.1024	32.4195	14.3589	sigma factor binding protein 1
FvH4_3g30360	72.045	2.95537	0.565617	5.22504	1.74118e-07	5.95488e-06	0.103896	0.499212	0.200781	2.74229	2.60103	1.50145	Serine carboxypeptidase S28 family protein
FvH4_4g19700	359.125	2.94852	0.833948	3.53562	0.000406827	0.0048149	3.74953	1.32868	8.17616	17.023	54.7482	34.6685	MLP-like protein 423
FvH4_6g41951	100.129	2.93993	0.549289	5.35224	8.6873e-08	3.22374e-06	0.226384	0.614263	0.656239	4.63451	6.05987	1.72304	Myzus persicae-induced lipase 1
FvH4_7g30072	434.91	2.93221	0.327833	8.94423	3.74542e-19	1.08959e-16	1.46505	2.04973	1.76245	22.7066	13.1545	8.34538	MATE efflux family protein
FvH4_7g23570	26.4292	2.93135	0.892478	3.2845	0.00102163	0.0102786	0.0907054	0.0384559	0.140232	0.759116	1.28097	0.145648	Major facilitator superfamily protein
FvH4_4g16670	358.532	2.93107	0.32975	8.88874	6.18035e-19	1.75462e-16	0.596323	1.06658	0.540192	4.86768	7.21326	5.82597	pyruvate orthophosphate dikinase
FvH4_4g26240	27.7382	2.92631	0.969712	3.01771	0.00254694	0.0211846	0.0594724	0.151285	0.344796	2.18234	2.23333	0.171893	alpha/beta-Hydrolases superfamily protein
FvH4_3g15380	364.094	2.92584	0.471891	6.20025	5.63729e-10	3.59992e-08	0.5031	2.85042	2.17432	14.1993	18.122	12.6023	sedoheptulose-bisphosphatase
FvH4_7g33520	29.1848	2.92548	0.927071	3.15562	0.00160158	0.0147305	0.11651	0	0.270189	0.618796	1.21534	1.15991	NC domain-containing protein-related
FvH4_6g03180	434.891	2.92215	0.500655	5.83666	5.32586e-09	2.65887e-07	7.35256	1.33338	3.69599	26.0198	49.6803	23.5851	0
FvH4_2g40900	28.2719	2.91798	0.726341	4.01738	5.88498e-05	0.00095968	0.035127	0.208496	0.0814606	0.915857	0.710287	1.04912	HXXXD-type acyl-transferase family protein
FvH4_6g09451	329.183	2.91438	0.266614	10.9311	8.18701e-28	1.07177e-24	0.677586	0.714299	0.626414	5.92422	6.60372	3.84629	Leucine-rich repeat protein kinase family protein
FvH4_4g30100	165.541	2.91437	0.387209	7.52662	5.20721e-14	7.48187e-12	0.425849	0.779194	1.29942	6.99081	7.35919	5.7007	ureide permease 2
FvH4_5g17260	1402.28	2.90913	0.296056	9.8263	8.67453e-23	4.75364e-20	9.01007	9.19223	15.7334	135.813	65.2229	75.7046	Pathogenesis-related thaumatin superfamily protein
FvH4_1g06140	35.7769	2.90691	0.725281	4.00798	6.12396e-05	0.000994521	0.355661	0.502625	2.06197	5.38066	9.36056	7.76686	0
FvH4_3g00510	146.71	2.90534	0.436392	6.65763	2.78271e-11	2.39313e-09	1.95501	4.03617	2.36543	35.1309	21.6891	12.2839	0
FvH4_6g05440	603.935	2.89834	0.780943	3.71133	0.00020617	0.00274318	1.04566	2.90375	6.75944	48.0639	18.6015	20.8284	basic helix-loop-helix (bHLH) DNA-binding superfamily protein
FvH4_1g03330	87.3092	2.89769	0.430775	6.72669	1.73568e-11	1.6039e-09	0.326349	0.264689	0.246787	1.56201	2.29529	2.70671	PR5-like receptor kinase
FvH4_5g26430	142.423	2.89305	0.456348	6.33957	2.30414e-10	1.63525e-08	1.45996	1.27332	1.30591	13.0107	15.1824	4.3403	Protein of unknown function (DUF679)
FvH4_3g03433	115.719	2.89271	0.419684	6.89258	5.47891e-12	5.54099e-10	0.280889	0.33894	0.225482	2.81675	2.81906	1.20737	S-domain-1 29
FvH4_6g14150	69.3199	2.89261	0.741774	3.89958	9.63581e-05	0.0014555	0.436713	0.0779581	0.0266513	1.52039	1.65988	1.12936	cation/H+ exchanger 20
FvH4_6g33170	74.0711	2.89252	0.618774	4.6746	2.94523e-06	7.27477e-05	0.161761	0.315472	0.337615	2.68673	3.27089	0.623383	cytochrome P450, family 90, subfamily D, polypeptide 1
FvH4_4g06911	45.9729	2.89218	0.618055	4.67949	2.87593e-06	7.11853e-05	0.500559	1.80386	1.59612	15.2261	11.0855	5.42538	0
FvH4_2g26970	1440.66	2.87949	0.290949	9.8969	4.29378e-23	2.46777e-20	8.50951	15.5451	6.71095	88.6378	82.4488	72.3083	Chlorophyll A-B binding family protein
FvH4_4g33390	127.475	2.87706	0.428483	6.71451	1.88694e-11	1.72341e-09	0.312652	0.253057	0.692094	2.68979	3.5852	3.36819	MAC/Perforin domain-containing protein
FvH4_3g32910	48.183	2.87586	0.665479	4.32149	1.54976e-05	0.000303058	0.23182	0.23588	0.0358399	0.865587	1.93454	1.16139	disease resistance family protein / LRR family protein
FvH4_3g19870	588.277	2.87442	0.461804	6.22433	4.83613e-10	3.15675e-08	0.980043	0.554004	2.74929	10.4001	13.7796	9.10702	cysteine-rich RLK (RECEPTOR-like protein kinase) 29
FvH4_3g10990	71.0325	2.87258	0.83063	3.45832	0.000543558	0.00615492	0.167163	0.226787	0.426421	0.581119	5.11847	0.579781	FAD-binding Berberine family protein
FvH4_2g26161	44.0333	2.86907	0.63435	4.52285	6.10129e-06	0.000137111	0.0982917	0.138907	0.265932	1.99324	1.41965	0.568185	MAPK/ERK kinase kinase 1
FvH4_5g03710	168.1	2.86673	0.671791	4.26729	1.9786e-05	0.000376605	0.240911	1.47078	3.91076	16.3777	19.8566	7.7522	Disease resistance-responsive (dirigent-like protein) family protein
FvH4_7g14580	567.622	2.86186	0.341836	8.37202	5.6639e-17	1.28331e-14	1.15652	1.67622	2.4637	13.6613	18.8274	8.69356	cyclic nucleotide gated channel 1
FvH4_5g18190	34.0607	2.86103	0.645233	4.4341	9.24572e-06	0.000193831	0.161495	0.256755	0.046814	1.09164	1.28288	1.30306	Nucleotide-diphospho-sugar transferase family protein
FvH4_1g00421	21.0233	2.84847	1.02873	2.76891	0.00562434	0.0390194	0.156019	0	0.135679	0.903963	1.10793	0.22547	UDP-glucosyltransferase 74F2
FvH4_1g08770	80.8088	2.84491	0.658075	4.32308	1.53869e-05	0.000301394	0.22907	0.113304	0.752561	1.49312	3.63936	2.96097	Protein kinase superfamily protein
FvH4_2g05134	13.9659	2.84488	0.919722	3.09319	0.00198017	0.017428	0.130581	0.276808	0.227116	1.45011	2.64041	0.817739	cinnamyl alcohol dehydrogenase 5
FvH4_6g14670	144.839	2.83798	0.542895	5.2275	1.71819e-07	5.90197e-06	0.881111	0.144604	0.428439	2.63489	4.48835	3.76525	exocyst subunit exo70 family protein H4
FvH4_2g33050	125.275	2.83629	0.458038	6.19226	5.9306e-10	3.76681e-08	1.70001	0.518936	0.788477	7.09184	9.72327	5.99453	ZCF37
FvH4_5g29480	80.2439	2.82998	0.422751	6.69419	2.16877e-11	1.95056e-09	0.189936	0.161052	0.33035	2.25827	1.48595	1.41818	lupeol synthase 2
FvH4_2g10990	30.0443	2.82961	1.0003	2.82875	0.00467296	0.0339542	0.0458528	0.427679	0	1.39476	1.54528	0.79517	0
FvH4_3g44890	389.606	2.82863	0.310405	9.11269	8.03613e-20	2.59402e-17	4.84412	10.2687	11.5707	70.5407	65.5804	66.0846	0
FvH4_5g06081	62.621	2.82585	0.480073	5.8863	3.94937e-09	2.05437e-07	0.581295	0.45769	0.818454	3.64866	6.15691	4.00028	ubiquitin-associated (UBA)/TS-N domain-containing protein / octicosapeptide/Phox/Bemp1 (PB1) domain-containing protein
FvH4_7g15780	912.748	2.81695	1.03704	2.71633	0.00660093	0.0439764	11.2493	0.83632	5.28548	19.4091	72.6649	35.6213	2-oxoglutarate (2OG) and Fe(II)-dependent oxygenase superfamily protein
FvH4_2g16500	534.535	2.81497	0.32929	8.54862	1.24566e-17	3.05757e-15	1.91816	2.23825	2.55062	18.217	23.6039	8.98579	cytochrome P450, family 87, subfamily A, polypeptide 2
FvH4_7g05620	25.0435	2.80733	0.903569	3.10693	0.0018904	0.0167906	0.625699	0.212219	1.45102	2.17516	10.3626	3.85805	0
FvH4_6g20840	45.2376	2.79994	0.795021	3.52185	0.000428552	0.00502159	0.0822837	0.0232569	0.349834	0.807822	1.55818	0.911662	calmodulin-domain protein kinase cdpk isoform 2
FvH4_3g43500	156.053	2.79209	0.462892	6.03185	1.62092e-09	9.45427e-08	0.698455	0.621852	0.647896	2.1583	5.43069	6.5441	beta glucosidase 12
FvH4_4g03251	90.5994	2.79148	0.608628	4.5865	4.50732e-06	0.000105263	0.199118	1.11855	0.2886	3.74945	5.44025	2.87755	2-oxoglutarate (2OG) and Fe(II)-dependent oxygenase superfamily protein
FvH4_4g21760	42.2362	2.78627	0.593241	4.6967	2.64403e-06	6.61402e-05	0.480537	1.52798	1.67157	9.62871	6.36214	10.9954	0
FvH4_6g34811	25.5864	2.7855	0.925778	3.00882	0.00262267	0.0216995	0	1.17537	0.40182	3.68104	5.25544	2.92136	0
FvH4_3g32961	165.654	2.78304	0.448306	6.2079	5.36968e-10	3.43835e-08	0.490489	0.162743	0.642912	3.45966	3.7372	2.28059	glutamate receptor 2.7
FvH4_6g10510	469.028	2.77912	0.41576	6.68444	2.31814e-11	2.06131e-09	1.44942	1.24208	2.59246	10.8994	20.875	6.81871	WRKY DNA-binding protein 33
FvH4_5g16360	36.4484	2.77912	0.632413	4.39447	1.11043e-05	0.000227137	0.273787	0.211047	0.17316	0.841222	1.86934	2.01428	beta glucosidase 15
FvH4_7g16111	66.7397	2.77811	0.66221	4.19521	2.72621e-05	0.00049776	0.39897	0.190293	0.636091	2.26345	5.45029	1.15314	NAD(P)-binding Rossmann-fold superfamily protein
FvH4_6g35571	328.142	2.7755	0.381507	7.27509	3.46194e-13	4.45777e-11	1.52551	1.15205	3.06786	16.2504	16.9152	8.95618	GDSL lipase 1
FvH4_3g02260	158.917	2.77534	0.457971	6.06007	1.36063e-09	8.09646e-08	0.60742	0.572277	0.782571	4.25256	7.84707	2.2433	MATE efflux family protein
FvH4_2g32830	202.428	2.7683	0.393545	7.03426	2.00324e-12	2.18538e-10	1.97262	2.44115	3.52365	20.3873	27.0536	10.5297	Uncharacterised conserved protein UCP031279
FvH4_2g20090	1589.64	2.76726	0.64963	4.25975	2.04654e-05	0.000387969	3.74147	14.3734	11.5098	63.9276	108.348	43.5257	glutathione S-transferase TAU 8
FvH4_5g01820	2419.97	2.76651	0.855373	3.23427	0.00121953	0.0118454	14.4687	7.19377	36.8706	117.903	69.0569	228.896	osmotin 34
FvH4_5g09021	16.2939	2.76517	0.782731	3.53272	0.000411315	0.0048602	0.308037	0.261193	0.357173	1.93348	1.92792	2.74515	0
FvH4_5g38040	12468.5	2.75935	0.578972	4.76595	1.8797e-06	4.8997e-05	85.2433	28.7883	117.751	352.911	720.345	570.883	2-oxoglutarate (2OG) and Fe(II)-dependent oxygenase superfamily protein
FvH4_5g32750	282.521	2.75799	0.281594	9.79424	1.19194e-22	6.3834e-20	1.74858	1.25616	2.08383	11.3742	14.3815	10.6694	12-oxophytodienoate reductase 2
FvH4_5g25760	1111.21	2.7514	0.282101	9.75325	1.78653e-22	8.77037e-20	3.5006	7.38692	5.44275	41.5057	46.1169	30.4875	glyceraldehyde-3-phosphate dehydrogenase B subunit
FvH4_2g17970	255.799	2.75052	0.485515	5.66515	1.46896e-08	6.6695e-07	1.69646	0.958983	4.54611	14.2705	22.034	14.6735	receptor-like protein kinase-related family protein
FvH4_6g32610	139.573	2.74647	0.384902	7.13551	9.6429e-13	1.13047e-10	0.79794	0.606117	0.308408	3.56373	4.43386	4.26023	phosphofructokinase 3
FvH4_4g14880	63.4098	2.73594	0.534689	5.11687	3.10648e-07	9.9865e-06	0.136775	0.463903	0.198241	2.17929	2.28826	1.35068	ADP glucose pyrophosphorylase large subunit 1
FvH4_3g25080	895.311	2.72276	0.34202	7.96084	1.7088e-15	3.05504e-13	3.07161	1.95958	4.8675	20.8194	17.9851	29.9171	Ankyrin repeat family protein
FvH4_7g00120	68.7699	2.72105	0.546514	4.97893	6.39373e-07	1.87858e-05	0.592211	0.358681	1.27526	4.1665	7.16861	3.9939	Cysteine/Histidine-rich C1 domain family protein
FvH4_3g03950	74.925	2.71988	0.69928	3.88954	0.000100436	0.0015084	0.321788	3.41067	0.746237	9.47749	9.29533	12.9434	Dynein light chain type 1 family protein
FvH4_5g03320	644.685	2.71595	0.406033	6.68899	2.24716e-11	2.00576e-09	6.35136	4.3418	13.416	40.2226	77.7964	48.5735	Late embryogenesis abundant (LEA) hydroxyproline-rich glycoprotein family
FvH4_1g18100	88.4888	2.715	0.478396	5.67521	1.38516e-08	6.33783e-07	2.42062	1.71042	4.98976	16.1027	25.3795	20.8594	phytosulfokine 4 precursor
FvH4_4g30930	145.088	2.71137	0.481358	5.63275	1.77362e-08	7.93048e-07	0.145867	0.26164	0.208166	0.937242	2.45252	0.891843	EXS (ERD1/XPR1/SYG1) family protein
FvH4_2g17090	1344.3	2.71057	0.822986	3.29358	0.000989199	0.0100127	15.8827	2.06333	15.7091	60.968	102.113	69.3498	hydroxy methylglutaryl CoA reductase 1
FvH4_4g17250	541.38	2.70886	0.355938	7.61048	2.73085e-14	4.07277e-12	7.15372	4.83732	6.66738	67.113	45.9504	20.4583	Uncharacterised protein family (UPF0497)
FvH4_3g10860	54.5257	2.70615	1.00262	2.69908	0.00695312	0.0457791	0.0854845	0	0.634372	1.28776	2.50227	1.12008	FAD-binding Berberine family protein
FvH4_6g03000	76.6252	2.70611	0.43565	6.21167	5.2424e-10	3.37519e-08	1.79008	0.860121	0.830251	8.2973	9.13528	6.84101	calmodulin-like 11
FvH4_5g06574	16.5691	2.70187	0.940418	2.87305	0.00406534	0.0304306	0.0712258	0.0603944	0.33035	0.550238	1.47452	1.02932	cytochrome P450, family 71, subfamily A, polypeptide 25
FvH4_5g01840	1158.87	2.69298	0.853503	3.1552	0.00160385	0.0147342	7.20082	11.3218	13.6361	36.6895	159.75	23.6015	osmotin 34
FvH4_3g07360	302.09	2.68736	0.337581	7.96065	1.71136e-15	3.05504e-13	2.04185	2.74816	2.74336	19.686	22.9998	9.67982	WRKY DNA-binding protein 65
FvH4_6g38280	75.7669	2.68147	0.555153	4.83014	1.36434e-06	3.68685e-05	0.256514	1.11472	0.483328	5.66625	4.75462	2.6567	Plant basic secretory protein (BSP) family protein
FvH4_3g02833	1838.86	2.67443	0.786066	3.4023	0.000668224	0.00727636	8.87092	5.1326	23.2947	48.0467	73.408	125.282	cysteine-rich RLK (RECEPTOR-like protein kinase) 29
FvH4_2g28900	127.205	2.67145	0.59133	4.5177	6.25141e-06	0.000140027	0.0960376	0.333135	0.435305	3.86133	1.06764	1.1776	0
FvH4_6g50780	675.724	2.66627	0.9441	2.82414	0.00474071	0.0343512	0.89053	6.59607	6.28661	49.6493	37.0733	9.74045	carbonic anhydrase 1
FvH4_2g34960	223.915	2.66285	0.324367	8.20937	2.22347e-16	4.67802e-14	1.71266	2.46245	2.33122	18.9832	16.5984	9.11105	Protein of unknown function, DUF617
FvH4_4g31710	65.0272	2.66116	0.585272	4.54688	5.44466e-06	0.00012432	0.151749	0.579024	0.219944	1.46537	2.19174	2.74124	0
FvH4_7g29150	71.7006	2.66038	0.470761	5.65125	1.59289e-08	7.19057e-07	0.819097	1.47589	0.534238	7.76137	4.97864	6.75706	centroradialis
FvH4_7g05940	27.0083	2.6603	0.991065	2.68428	0.00726855	0.0473948	0	0.452065	0.680003	4.2731	2.87477	0.719104	0
FvH4_4g22650	404.951	2.65793	0.324762	8.18424	2.74037e-16	5.71452e-14	2.54793	5.60468	3.51098	30.1313	30.8625	18.6064	Integrase-type DNA-binding superfamily protein
FvH4_3g01790	38.5189	2.65688	0.651643	4.0772	4.55807e-05	0.000768836	0.164944	0.174826	0.286883	0.915857	2.38233	0.854156	0
FvH4_7g32500	247.342	2.65143	0.363804	7.28807	3.14422e-13	4.0709e-11	1.27673	0.927923	1.3535	7.27402	11.6963	4.84989	P-loop containing nucleoside triphosphate hydrolases superfamily protein
FvH4_2g38170	58.0857	2.65137	0.683231	3.88064	0.00010418	0.00155079	0.330982	0.374199	0.127926	1.6691	3.39944	0.602328	Protein kinase superfamily protein
FvH4_2g14470	74.3619	2.64711	0.46963	5.63658	1.73458e-08	7.78545e-07	0.525587	0.76399	0.91414	3.48026	4.48242	6.47429	pathogenesis-related family protein
FvH4_3g36954	989.387	2.63897	0.427344	6.17529	6.60437e-10	4.15001e-08	9.18189	10.4627	5.56609	39.0129	100.168	27.9663	NAD(P)-binding Rossmann-fold superfamily protein
FvH4_5g03333	49.2962	2.6386	0.558235	4.72669	2.28213e-06	5.80735e-05	0.510004	0.288298	0.887037	2.95494	4.86982	3.11192	Late embryogenesis abundant (LEA) hydroxyproline-rich glycoprotein family
FvH4_2g40880	185.711	2.63696	0.521669	5.05485	4.30719e-07	1.33917e-05	1.00112	0.970146	1.54775	2.50892	10.5577	9.50733	Glycosyl hydrolase family protein with chitinase insertion domain
FvH4_6g03052	219.242	2.63667	0.358852	7.34752	2.01912e-13	2.70332e-11	1.45324	1.2076	2.42647	11.0582	14.7486	7.81255	NAD(P)-linked oxidoreductase superfamily protein
FvH4_4g31350	315.618	2.63568	0.557815	4.72501	2.30103e-06	5.84284e-05	1.80201	1.60947	2.61879	9.02547	27.068	3.77317	zinc finger homeodomain 1
FvH4_5g00780	633.563	2.63439	0.867771	3.03581	0.00239888	0.0202679	7.61099	2.79971	17.8448	27.3449	60.4062	92.9526	MLP-like protein 423
FvH4_2g03340	37.672	2.63403	0.617395	4.26636	1.98688e-05	0.000377877	1.24277	0.35126	1.56109	6.00044	7.77816	6.58529	phytosulfokine 4 precursor
FvH4_6g16480	174.123	2.62824	0.39749	6.61209	3.78941e-11	3.11127e-09	0.680005	1.60966	1.64266	11.0536	9.76692	5.5141	myb domain protein 68
FvH4_6g52190	154.758	2.6278	0.654282	4.01632	5.91145e-05	0.000961999	0.710153	0.15054	1.90419	9.19354	3.54719	5.64453	Pectin lyase-like superfamily protein
FvH4_1g23710	919.3	2.62709	0.391063	6.7178	1.84485e-11	1.69152e-09	4.54982	4.79962	3.78014	35.1312	42.3951	10.5962	cytochrome P450, family 81, subfamily D, polypeptide 8
FvH4_5g33990	97.8708	2.61996	0.607979	4.30929	1.63777e-05	0.000318223	0.0940999	0.548557	0.272776	2.91915	2.38977	0.895259	Pentatricopeptide repeat (PPR) superfamily protein
FvH4_3g11090	174.02	2.61452	0.373343	7.00298	2.5058e-12	2.68989e-10	0.573675	1.14455	0.626057	7.3483	4.74399	3.6413	FAD-binding Berberine family protein
FvH4_5g03330	405.098	2.61066	0.432237	6.03989	1.54217e-09	9.03972e-08	6.19128	2.94499	7.35398	19.54	54.041	31.6672	Late embryogenesis abundant (LEA) hydroxyproline-rich glycoprotein family
FvH4_4g06060	30.706	2.60907	0.96176	2.7128	0.00667167	0.0443348	0	0.198726	0.120778	0.326903	0.576705	1.12898	Leucine-rich repeat protein kinase family protein
FvH4_2g26880	34.0737	2.60749	0.552331	4.72089	2.34819e-06	5.94338e-05	0.155123	0.1973	0.179868	1.29199	1.38163	0.82198	GDSL-like Lipase/Acylhydrolase superfamily protein
FvH4_2g33770	4372.83	2.60655	0.724457	3.59793	0.000320755	0.00396552	17.4982	42.3688	37.0434	123.825	119.052	368.344	N-terminal nucleophile aminohydrolases (Ntn hydrolases) superfamily protein
FvH4_7g20800	352.687	2.60559	0.232415	11.2109	3.60383e-29	5.66138e-26	0.99978	1.1133	1.32687	7.77009	8.40888	6.17391	ABC-2 type transporter family protein
FvH4_4g29600	111.833	2.60476	0.389167	6.69317	2.1839e-11	1.95671e-09	0.944876	1.37346	0.704314	5.57232	8.12326	6.01465	K-box region and MADS-box transcription factor family protein
FvH4_4g02221	456.192	2.60187	0.260819	9.9758	1.94531e-23	1.33552e-20	1.90598	1.53043	1.90864	11.9634	14.5706	8.1798	protein kinase family protein / peptidoglycan-binding LysM domain-containing protein
FvH4_4g19040	596.279	2.59545	0.493205	5.26241	1.42182e-07	4.98511e-06	7.33117	3.36915	16.547	32.5869	74.4166	64.3767	MLP-like protein 423
FvH4_4g21380	352.779	2.59503	0.511647	5.07192	3.93813e-07	1.24062e-05	0.588938	0.401798	0.957606	1.98722	7.86088	2.49135	P-glycoprotein 11
FvH4_5g09520	53.2627	2.59499	0.570062	4.55212	5.31087e-06	0.0001215	0.703912	0.149217	0.693767	3.77254	3.35503	2.7466	Integrase-type DNA-binding superfamily protein
FvH4_4g25500	588.735	2.59109	0.191601	13.5234	1.13818e-41	5.36402e-38	2.62579	2.43022	3.20384	18.6111	18.3758	16.0385	MATE efflux family protein
FvH4_3g04360	393.459	2.59097	0.368378	7.03346	2.01472e-12	2.18778e-10	3.92105	3.20687	1.77346	28.0354	20.0557	10.6096	bifunctional nuclease i
FvH4_6g39845	440.753	2.59069	0.392052	6.60802	3.89506e-11	3.18692e-09	1.76885	1.93732	2.92696	10.213	23.2415	8.85813	UDP-glucosyl transferase 85A3
FvH4_6g20570	350.095	2.58865	0.442925	5.84444	5.08267e-09	2.54285e-07	1.74533	1.18899	1.33186	5.04176	16.2166	5.77749	0
FvH4_5g04960	108.578	2.58015	0.557446	4.62852	3.68287e-06	8.83738e-05	0.496423	1.17861	0.518049	1.96543	6.33346	5.45228	Glutaredoxin family protein
FvH4_3g11590	532.246	2.57843	0.471199	5.47207	4.44821e-08	1.80099e-06	3.06084	1.64495	4.74878	13.0093	35.3875	11.2142	cytochrome P450, family 716, subfamily A, polypeptide 1
FvH4_1g28731	95.3496	2.57514	0.539926	4.76943	1.84744e-06	4.83165e-05	2.18139	2.4126	2.85927	23.7207	5.20539	19.006	Gibberellin-regulated family protein
FvH4_3g01700	1117.16	2.57468	0.314675	8.18205	2.79045e-16	5.7679e-14	6.39526	2.89835	5.22366	26.2997	40.6178	24.7974	WRKY family transcription factor
FvH4_1g12260	49.2629	2.5728	0.50105	5.13482	2.82408e-07	9.1662e-06	0.343896	0.641518	0.398753	3.98503	2.98018	2.05419	K-box region and MADS-box transcription factor family protein
FvH4_4g33190	186.267	2.57119	0.521378	4.93153	8.15901e-07	2.34177e-05	1.53535	0.479635	1.10095	2.88721	9.43428	6.88999	ARM repeat superfamily protein
FvH4_3g33510	158.028	2.56384	0.316608	8.09781	5.59568e-16	1.08079e-13	1.93888	1.57956	1.45469	11.0135	12.8121	7.72831	LOB domain-containing protein 1
FvH4_5g10502	312.895	2.54851	0.538008	4.73694	2.16967e-06	5.55116e-05	0.684451	0.266397	2.0036	5.26589	6.57966	6.32398	Subtilase family protein
FvH4_6g32710	80.7008	2.54496	0.676102	3.76416	0.000167107	0.00228538	3.87934	0.318329	4.35305	14.2594	21.8096	16.1556	0
FvH4_2g13240	95.9723	2.54259	0.646677	3.93178	8.43183e-05	0.00129692	0.523165	0.131439	0.921162	1.94595	5.39196	2.24016	Integrase-type DNA-binding superfamily protein
FvH4_2g06400	66.5299	2.53896	0.480475	5.28428	1.26203e-07	4.48544e-06	0.439516	0.857159	1.17214	4.6262	6.51731	4.06507	alpha/beta-Hydrolases superfamily protein
FvH4_1g02890	1090.62	2.53672	0.789671	3.21237	0.00131644	0.0125793	12.6243	1.89918	8.91269	29.592	66.3662	46.4682	blue-copper-binding protein
FvH4_2g23080	370.041	2.53383	0.274492	9.23097	2.68182e-20	9.432e-18	1.38098	1.88498	1.99183	15.4335	9.16213	8.45345	Plant protein of unknown function (DUF828) with plant pleckstrin homology-like region
FvH4_5g33590	3001.71	2.53369	0.326022	7.77154	7.75347e-15	1.25139e-12	4.74724	6.00438	11.5707	43.3671	59.6779	34.7564	Leucine-rich receptor-like protein kinase family protein
FvH4_4g02640	79.4268	2.52802	0.481053	5.25518	1.4788e-07	5.15481e-06	0.287386	0.379062	0.407279	2.09679	3.336	1.1998	P-loop containing nucleoside triphosphate hydrolases superfamily protein
FvH4_4g20990	122.256	2.52216	0.455478	5.53739	3.07017e-08	1.30824e-06	0.516971	0.469666	0.941971	3.97591	2.24002	5.42538	Pectin lyase-like superfamily protein
FvH4_7g15085	117.949	2.52085	0.42778	5.89285	3.7958e-09	1.98765e-07	0.852805	1.88639	0.945848	8.48581	9.5682	4.92973	Nuclear transport factor 2 (NTF2) family protein
FvH4_3g06200	400.928	2.51894	0.362647	6.94597	3.75861e-12	3.83411e-10	3.54329	1.80267	3.31614	22.2404	22.0303	9.36335	WRKY DNA-binding protein 28
FvH4_5g37780	564.206	2.51147	0.408814	6.14331	8.08208e-10	5.02497e-08	2.67972	3.91215	4.64726	35.1926	26.5654	8.59829	Haloacid dehalogenase-like hydrolase (HAD) superfamily protein
FvH4_5g14410	124.396	2.50884	0.415916	6.03209	1.61854e-09	9.45427e-08	0.286164	0.263445	0.322331	1.28694	2.6767	1.28397	Leucine-rich repeat protein kinase family protein
FvH4_3g06512	19.5611	2.50612	0.757743	3.30735	0.000941835	0.0096117	0.135151	0.305596	0.31342	1.00057	2.03878	1.4757	senescence-related gene 1
FvH4_2g02490	341.965	2.5035	0.283091	8.84344	9.28197e-19	2.54326e-16	2.19739	3.0052	1.6986	14.3515	16.6081	11.1543	peroxisomal NAD-malate dehydrogenase 1
FvH4_7g06520	58.7728	2.50152	0.460267	5.43494	5.48161e-08	2.15641e-06	0.104972	0.118678	0.223147	1.0728	0.909679	0.707933	Leucine-rich repeat protein kinase family protein
FvH4_5g18290	294.133	2.49815	0.251465	9.93438	2.95e-23	1.7824e-20	2.46191	2.21665	1.73632	16.5925	11.0217	11.566	Protein of unknown function (DUF761)
FvH4_6g44450	50.2207	2.49695	0.833167	2.99694	0.00272702	0.0223745	0	0.351098	0.364888	1.42345	1.81806	1.08508	Eukaryotic aspartyl protease family protein
FvH4_6g13120	39.3416	2.49366	0.773407	3.22425	0.00126303	0.0121577	0.719435	0.0580981	0.397236	1.4887	3.46366	1.94736	NAD-dependent epimerase/dehydratase family protein
FvH4_2g39230	120.888	2.49014	0.554559	4.49031	7.11181e-06	0.000155601	0.724317	0.739795	0.24814	2.84546	5.89648	1.60184	cytokinin oxidase 5
FvH4_4g16071	36.01	2.48604	0.642858	3.86717	0.000110108	0.00161858	0.257957	0.109365	0.213647	2.02837	0.88708	0.639063	Aluminium activated malate transporter family protein
FvH4_2g15070	406.443	2.48106	0.467212	5.31035	1.09414e-07	3.93024e-06	3.58264	1.20153	4.71214	12.2377	28.2409	15.1717	0
FvH4_7g24060	6857.7	2.47815	0.282153	8.78301	1.59161e-18	4.21402e-16	35.13	37.2386	38.6443	135.353	286.904	226.734	HXXXD-type acyl-transferase family protein
FvH4_2g34530	146.586	2.47722	0.418785	5.91526	3.31344e-09	1.76248e-07	1.83879	6.00278	3.83779	22.1955	26.7352	20.8157	EF hand calcium-binding protein family
FvH4_2g22870	21.5639	2.47097	0.715767	3.4522	0.000556035	0.00625712	0.243515	0.412967	0.49413	1.4697	2.87234	2.34611	calmodulin 8
FvH4_2g05020	552.45	2.46989	0.41903	5.89431	3.76239e-09	1.97454e-07	8.25923	3.2168	7.69802	20.5686	52.3202	37.9586	Plant basic secretory protein (BSP) family protein
FvH4_5g06392	192.211	2.46386	0.352931	6.98114	2.92794e-12	3.10783e-10	1.70807	3.47597	1.98053	12.4943	17.1457	12.6712	nitrate transmembrane transporters
FvH4_2g24420	62.2448	2.46121	0.54015	4.55652	5.20071e-06	0.000119444	0.268385	0.195061	0.600165	1.61054	2.78728	1.71765	Ankyrin repeat family protein
FvH4_6g39430	951.856	2.45797	0.698582	3.51852	0.000433964	0.00507995	9.17936	2.3446	4.29671	20.0351	50.1521	21.4931	UDP-Glycosyltransferase superfamily protein
FvH4_3g39620	79.1166	2.45476	0.585363	4.19357	2.74593e-05	0.000500426	0.539525	1.07508	0.250235	6.38221	2.12995	2.85888	UDP-Glycosyltransferase superfamily protein
FvH4_4g36510	154.095	2.45253	0.409335	5.9915	2.07916e-09	1.18342e-07	1.54611	1.24318	0.834549	6.12649	10.5237	4.57144	gibberellin 2-oxidase 8
FvH4_6g46040	1120.93	2.44911	0.718531	3.4085	0.000653212	0.00715255	3.93874	2.83809	10.0553	21.0578	21.8437	52.4257	0
FvH4_1g24380	1085.4	2.44795	0.228909	10.694	1.08616e-26	1.21877e-23	5.5314	4.58394	4.97837	28.523	37.4184	22.0261	Laccase/Diphenol oxidase family protein
FvH4_4g32801	21.2142	2.44605	0.702335	3.48274	0.000496315	0.00568831	0.928873	0.393809	0.430817	3.4982	4.11422	2.59523	MLP-like protein 43
FvH4_3g23750	58.6939	2.44593	0.52701	4.64116	3.46466e-06	8.36489e-05	0.419073	0.456871	0.694174	4.5093	3.34344	1.44196	RmlC-like cupins superfamily protein
FvH4_4g14210	338.806	2.44208	0.374768	6.51624	7.20896e-11	5.58729e-09	1.49273	0.828642	0.921456	9.36434	6.71096	3.17634	ARM repeat superfamily protein
FvH4_2g06190	78.3763	2.44037	0.54056	4.51453	6.34579e-06	0.000141871	0.476723	0.8893	1.98997	5.01783	5.96738	7.99167	PLANT CADMIUM RESISTANCE 2
FvH4_6g06300	237.333	2.43798	0.523331	4.65859	3.18387e-06	7.77457e-05	1.68098	3.42085	9.19988	24.9981	19.6173	36.7306	Barwin-related endoglucanase
FvH4_5g03930	45.3463	2.43541	0.538968	4.51865	6.22349e-06	0.000139667	0.712424	0.497482	0.485922	2.18528	3.1878	4.23937	early nodulin-like protein 9
FvH4_1g12870	41.3206	2.43197	0.907691	2.67929	0.00737775	0.0479118	0.107263	0.0227378	0.373119	0.336632	1.75579	0.697549	Ankyrin repeat family protein
FvH4_3g07900	41.1789	2.43142	0.607396	4.00302	6.25377e-05	0.00101073	0.18771	0.336014	0.241836	1.81263	2.04842	0.643008	ARM repeat superfamily protein
FvH4_2g24940	196.491	2.42986	0.428689	5.66811	1.44381e-08	6.58066e-07	2.62429	7.93659	4.76722	25.0883	40.7671	22.5022	Glutaredoxin family protein
FvH4_3g03482	207.948	2.42438	0.51693	4.68995	2.73266e-06	6.8068e-05	0.389391	0.293489	1.35451	2.91414	4.23888	4.27257	S-locus lectin protein kinase family protein
FvH4_6g52900	74.2214	2.42306	0.577415	4.19639	2.71207e-05	0.000496173	0.409549	0.347268	0.617342	1.16668	4.41669	2.09124	lysine histidine transporter 1
FvH4_7g24370	699.57	2.42257	0.34036	7.11768	1.09757e-12	1.2555e-10	4.20595	3.45539	4.11824	12.1484	25.8289	27.8068	Cytochrome P450 superfamily protein
FvH4_3g39850	379.538	2.42069	0.387825	6.24171	4.3282e-10	2.84887e-08	1.43645	0.868491	1.98422	6.38074	12.3039	5.6079	WRKY DNA-binding protein 33
FvH4_1g24940	407.437	2.41556	0.316245	7.63828	2.20149e-14	3.39058e-12	1.23358	1.83909	1.91761	6.54512	10.5987	10.8268	alpha/beta-Hydrolases superfamily protein
FvH4_6g22790	36.5089	2.41426	0.790473	3.0542	0.00225662	0.0192873	0.108229	0.229426	0.56472	1.35866	3.10031	0.625629	polygalacturonase inhibiting protein 1
FvH4_2g28010	81.5213	2.41246	0.622529	3.87525	0.000106514	0.00157656	1.97095	0.76399	1.43651	2.93647	6.72363	13.0752	Calcium-binding EF-hand family protein
FvH4_6g28430	65.4899	2.40893	0.550364	4.37697	1.20338e-05	0.000242363	0.415643	0.136427	0.248746	1.12642	2.25928	1.09799	PR5-like receptor kinase
FvH4_4g19050	21639.9	2.40597	0.702316	3.42577	0.000613067	0.00678231	304.653	140.24	665.298	1180.79	2751.64	2212.42	MLP-like protein 423
FvH4_1g05670	51.2415	2.40077	0.669773	3.58445	0.000337791	0.00414568	0.170807	0.386219	0.0990267	0.989647	0.657869	2.02959	glyoxal oxidase-related protein
FvH4_5g01880	39.4412	2.39971	0.688474	3.48555	0.000491128	0.00563984	0.190354	0.403516	0.551795	1.89944	3.66577	0.8864	Stress responsive alpha-beta barrel domain protein
FvH4_6g39410	1204.73	2.39576	0.418867	5.71961	1.06769e-08	5.00143e-07	10.1976	3.16464	7.453	22.4433	54.8853	37.3012	UDP-Glycosyltransferase superfamily protein
FvH4_4g35270	63.4226	2.39476	0.63692	3.75991	0.000169978	0.00231657	0.105176	0.579681	0.325208	2.87764	2.10984	0.878194	Amino acid permease family protein
FvH4_5g28280	127.992	2.39452	0.414625	5.77515	7.68829e-09	3.72006e-07	0.474214	0.991846	0.366573	4.13662	3.68334	2.68033	FAD/NAD(P)-binding oxidoreductase family protein
FvH4_4g35840	115.323	2.39324	0.479311	4.99308	5.94252e-07	1.77028e-05	0.551075	1.44854	0.894572	5.80043	7.74706	2.92008	NAD(P)-linked oxidoreductase superfamily protein
FvH4_6g07450	1411.27	2.39244	0.194379	12.3081	8.191e-35	2.41266e-31	14.0036	11.805	9.25154	68.8714	68.569	59.5092	nicotianamine synthase 3
FvH4_6g45391	142.311	2.39241	0.5209	4.59284	4.37254e-06	0.000102522	2.67626	2.11799	6.9304	34.7164	21.9039	10.3995	ROTUNDIFOLIA like 21
FvH4_6g27024	50.5964	2.39119	0.77334	3.09203	0.00198792	0.0174658	0.331474	0.0255515	0.349409	0.712929	1.23316	1.85806	RING/U-box superfamily protein
FvH4_2g27660	4565.82	2.39106	0.310892	7.69098	1.46009e-14	2.26352e-12	26.8242	23.1421	28.4966	154.622	214.384	73.9025	amino acid permease 2
FvH4_6g24120	148.244	2.38727	0.400993	5.95339	2.62639e-09	1.42929e-07	1.90086	1.35391	1.93959	7.04862	14.4228	7.21553	heat shock transcription factor B3
FvH4_6g03170	98.4692	2.37978	0.471497	5.04729	4.48125e-07	1.3876e-05	1.34285	0.624415	2.0091	6.02352	9.55155	6.13485	0
FvH4_3g36960	168.197	2.36908	0.331005	7.15722	8.23321e-13	9.79835e-11	1.31776	2.15298	1.52797	10.149	11.1411	6.59561	NAD(P)-binding Rossmann-fold superfamily protein
FvH4_6g38760	576.933	2.36817	0.345222	6.85984	6.89394e-12	6.79702e-10	6.24419	6.82261	9.42688	33.0624	63.7156	26.6071	glutathione S-transferase PHI 9
FvH4_5g08020	49.1842	2.36674	0.75749	3.12445	0.0017814	0.0160034	0.216338	0.0203821	0.320527	1.18381	1.34243	0.532647	0
FvH4_4g31450	76.9508	2.35998	0.442802	5.32965	9.84047e-08	3.60623e-06	0.62446	0.423598	0.227565	2.87724	2.43949	1.78769	phytochrome kinase substrate 1
FvH4_5g18880	179.865	2.35365	0.411528	5.71928	1.06973e-08	5.00143e-07	1.06436	1.41015	1.25985	10.8776	3.28806	6.64398	Pectin lyase-like superfamily protein
FvH4_6g36450	162.192	2.34869	0.660938	3.55357	0.00038004	0.00456902	1.15574	0.209997	0.437584	2.89262	5.96167	0.977137	Terpenoid cyclases family protein
FvH4_5g00500	189.106	2.34862	0.339588	6.91608	4.64296e-12	4.71581e-10	0.935661	1.1166	1.02464	6.2745	7.29088	3.3387	cytochrome P450, family 706, subfamily A, polypeptide 4
FvH4_6g14650	76.9337	2.34716	0.593505	3.95474	7.66168e-05	0.00119642	0.678336	0.250078	0.13679	1.2816	1.93108	2.47206	exocyst subunit exo70 family protein H4
FvH4_7g05210	19.2271	2.34476	0.745416	3.14558	0.00165759	0.0151335	0.306465	0.571693	0.213211	2.24915	1.35741	2.42112	Insulinase (Peptidase family M16) family protein
FvH4_5g03460	93.567	2.34329	0.580944	4.03359	5.49303e-05	0.000904305	1.17171	0.411116	2.01451	3.62852	8.83126	6.4618	Late embryogenesis abundant (LEA) hydroxyproline-rich glycoprotein family
FvH4_5g39741	180.688	2.34256	0.463892	5.04981	4.42259e-07	1.37124e-05	3.3014	0.903957	1.67476	8.10289	14.2718	9.07819	Late embryogenesis abundant (LEA) hydroxyproline-rich glycoprotein family
FvH4_1g06850	1300.79	2.3425	0.284172	8.24327	1.67569e-16	3.5573e-14	2.02315	3.91636	3.67338	24.4814	14.8747	13.6064	phytochrome E
FvH4_5g06600	308.671	2.33989	0.384105	6.0918	1.11648e-09	6.76317e-08	1.85554	0.832068	2.54459	11.285	10.7028	6.41162	cytochrome P450, family 83, subfamily B, polypeptide 1
FvH4_2g26490	47.2621	2.33223	0.530204	4.39875	1.08875e-05	0.000223478	0.124707	0.105743	0.240999	0.812863	1.09071	0.600734	S-locus lectin protein kinase family protein
FvH4_1g27440	1255.81	2.3308	0.279156	8.34948	6.85643e-17	1.5242e-14	5.61565	6.75123	6.27565	21.9027	37.6246	38.8518	acyl activating enzyme 12
FvH4_5g27250	102.763	2.3306	0.35669	6.53398	6.4046e-11	5.02675e-09	0.931231	0.748059	0.71038	3.85731	5.30921	3.63594	Chitinase family protein
FvH4_6g27610	132.725	2.32957	0.724722	3.21444	0.00130701	0.0125095	0.112626	0.907238	2.54653	4.05124	7.42852	7.21576	Peroxidase superfamily protein
FvH4_7g31470	137.617	2.32749	0.389203	5.98015	2.22939e-09	1.25079e-07	0.806872	0.741184	1.40337	3.83088	5.91325	5.74389	2-oxoglutarate (2OG) and Fe(II)-dependent oxygenase superfamily protein
FvH4_3g39591	53.4046	2.32202	0.503387	4.6128	3.97282e-06	9.43706e-05	0.277233	0.470148	0.252573	1.70188	2.44062	1.25917	UDP-Glycosyltransferase superfamily protein
FvH4_6g29770	154.208	2.31384	0.621774	3.72136	0.000198156	0.00264702	1.54924	0.553115	3.97093	5.43298	15.9381	9.97681	blue-copper-binding protein
FvH4_6g26360	47.5068	2.31134	0.614214	3.7631	0.000167823	0.00229251	0.278303	0.471963	0.84708	1.84763	4.42156	2.04447	basic helix-loop-helix (bHLH) DNA-binding superfamily protein
FvH4_3g22400	53.0818	2.30977	0.609898	3.78713	0.000152395	0.00212111	0.588893	0.49934	0.409699	1.08047	2.58001	4.02826	fatty acid desaturase A
FvH4_5g15981	332.688	2.308	0.377202	6.11874	9.43171e-10	5.78773e-08	3.62012	2.28515	7.04261	20.431	24.0517	23.0966	RmlC-like cupins superfamily protein
FvH4_6g46330	600.503	2.30697	0.424357	5.43639	5.43703e-08	2.14524e-06	2.50977	4.25621	7.77001	44.4242	18.1729	16.4424	Pollen Ole e 1 allergen and extensin family protein
FvH4_5g27820	304.056	2.30578	0.436869	5.27797	1.30619e-07	4.63541e-06	0.985476	1.5996	1.53445	4.82614	4.39205	11.9765	Major facilitator superfamily protein
FvH4_6g38310	25.6728	2.30548	0.821568	2.80619	0.00501305	0.0358614	28.5932	27.1608	25.3853	28.5773	26.659	29.2745	Pentatricopeptide repeat (PPR-like) superfamily protein
FvH4_7g26160	114.853	2.30323	0.358015	6.43332	1.24843e-10	9.33903e-09	0.227357	0.371285	0.331971	1.37421	1.87297	1.63066	Protein of unknown function (DUF3133)
FvH4_6g04970	263.297	2.30137	0.501376	4.59012	4.42997e-06	0.000103662	3.42383	6.46845	5.36296	35.3246	39.2718	7.58107	histidine-containing phosphotransmitter 1
FvH4_3g03240	100.149	2.30021	0.497218	4.62615	3.72518e-06	8.91957e-05	0.412517	0.139914	0.454405	2.02163	2.26408	1.01346	S-locus lectin protein kinase family protein
FvH4_6g49970	135.606	2.30007	0.73376	3.13464	0.00172068	0.0156023	0.365488	0.309908	1.41877	1.51916	1.46889	7.48645	Matrixin family protein
FvH4_6g51700	140.242	2.29488	0.361304	6.35165	2.13014e-10	1.52567e-08	1.44347	0.809395	0.917852	5.77795	6.92707	3.94777	beta-1,4-N-acetylglucosaminyltransferase family protein
FvH4_6g29800	523.487	2.29426	0.762307	3.00962	0.00261572	0.0216497	4.24185	1.44397	10.0883	20.75	30.648	29.8303	blue-copper-binding protein
FvH4_4g33670	29.3077	2.29216	0.702166	3.26441	0.00109693	0.010888	0.404947	0.858415	1.6434	3.71488	7.5059	3.70633	0
FvH4_7g00010	46.3531	2.28961	0.588645	3.88964	0.000100394	0.0015084	0.720806	0.814922	1.18403	4.40833	7.51889	2.25696	0
FvH4_6g03720	60.4579	2.2888	0.685056	3.34104	0.000834644	0.00874308	1.89211	0.496593	0.261183	6.09045	5.50903	2.47397	cysteine synthase C1
FvH4_1g26980	169.786	2.28472	0.371428	6.15117	7.69115e-10	4.80727e-08	1.89835	0.912944	1.90549	6.40236	9.22128	8.48953	WRKY DNA-binding protein 23
FvH4_6g27540	62.273	2.28332	0.54564	4.18467	2.85586e-05	0.00051726	0.590824	2.00391	1.88394	6.34719	10.7379	6.11912	0
FvH4_1g10661	5151.21	2.28241	0.756953	3.01526	0.00256758	0.0213187	37.2526	17.9432	83.7064	123.618	228.777	346.985	basic chitinase
FvH4_3g11580	4546.89	2.28128	0.352405	6.47346	9.57864e-11	7.281e-09	26.3313	21.7665	35.8976	88.4839	232.842	108.753	cytochrome P450, family 716, subfamily A, polypeptide 1
FvH4_4g10640	505.223	2.27904	0.442899	5.14574	2.66475e-07	8.67296e-06	6.02786	2.09828	7.61477	16.1452	33.2057	30.2904	homolog of carrot EP3-3 chitinase
FvH4_1g18630	168.385	2.27812	0.280641	8.11756	4.75668e-16	9.41903e-14	2.75906	1.82773	2.54935	13.1967	12.8682	10.7988	germin 3
FvH4_6g38120	41.0128	2.27264	0.58156	3.90783	9.31297e-05	0.00141227	0.237107	0.368592	0.183286	1.85079	1.65522	0.685311	Leucine-rich repeat receptor-like protein kinase family protein
FvH4_3g12360	160.032	2.27045	0.591455	3.83874	0.000123665	0.00178448	1.4939	0.699334	0.252612	5.96573	5.31926	1.63417	Tetratricopeptide repeat (TPR)-like superfamily protein
FvH4_5g10820	61.039	2.27036	0.637311	3.56241	0.000367472	0.00443539	0.204002	1.03787	0.788477	1.83863	3.96133	4.45495	0
FvH4_2g34780	1127.61	2.27032	0.34298	6.6194	3.60662e-11	2.98198e-09	3.20547	2.67633	5.03934	16.6259	28.0909	11.4436	phospholipase A 2A
FvH4_6g00410	203.311	2.26917	0.418986	5.41587	6.0993e-08	2.34843e-06	0.887145	2.67984	1.96088	11.2439	11.6921	5.92952	Uncharacterized conserved protein (DUF2358)
FvH4_2g33640	116.413	2.25955	0.450835	5.01193	5.38859e-07	1.62974e-05	0.563129	0.617933	0.729776	4.07843	4.43351	1.40422	cytochrome P450, family 81, subfamily D, polypeptide 5
FvH4_7g18470	44.3226	2.25796	0.591758	3.81569	0.000135802	0.00192964	0.253805	0.172167	0.706298	2.00973	1.88176	1.78503	beta-hydroxyisobutyryl-CoA hydrolase 1
FvH4_6g21670	2351.75	2.25772	0.353484	6.38705	1.69117e-10	1.23377e-08	66.8525	67.4386	125.11	681.228	460.345	216.694	0
FvH4_2g34940	211.193	2.25522	0.33923	6.64807	2.96962e-11	2.51713e-09	2.1428	1.13832	2.15532	11.8668	9.81914	6.24307	Protein of unknown function (DUF1645)
FvH4_6g30250	278.504	2.25382	0.310167	7.26646	3.69029e-13	4.72598e-11	1.6098	2.01693	3.03669	12.1577	13.5571	8.26394	Galactose oxidase/kelch repeat superfamily protein
FvH4_7g31620	73.1123	2.25249	0.459751	4.89936	9.61481e-07	2.69078e-05	1.22672	0.824965	1.03002	6.20891	6.80203	2.81203	Calcium-binding EF-hand family protein
FvH4_4g24550	88.6397	2.24864	0.376912	5.96597	2.43192e-09	1.34837e-07	0.411419	0.732593	0.667865	3.81398	2.57496	2.89354	HXXXD-type acyl-transferase family protein
FvH4_6g10120	3243.35	2.24396	0.278487	8.05768	7.77548e-16	1.44269e-13	11.6532	16.6047	19.0151	56.7869	100.41	78.8149	with no lysine (K) kinase 5
FvH4_2g12590	489.204	2.24188	0.388478	5.77093	7.88338e-09	3.7911e-07	4.36176	1.98421	1.43974	17.0477	14.2091	8.6346	laccase 14
FvH4_7g05990	43.5726	2.237	0.696145	3.21341	0.00131167	0.0125439	0.400448	0.0905469	0.0928651	0.863619	1.45237	0.617288	Protein kinase superfamily protein
FvH4_5g25310	53.4849	2.23428	0.572764	3.90087	9.5848e-05	0.00144966	0.10101	0.119909	0.327943	1.22901	0.982332	0.554703	Protein kinase superfamily protein
FvH4_3g37230	87.4414	2.23337	0.402185	5.55308	2.80674e-08	1.20911e-06	0.557324	0.826999	0.646226	2.71334	4.38254	3.06506	0
FvH4_7g12550	345.45	2.2328	0.298153	7.48878	6.9518e-14	9.80702e-12	2.03799	1.77355	2.40454	8.5798	14.1151	8.26725	cytochrome P450, family 716, subfamily A, polypeptide 1
FvH4_2g01510	83.8021	2.23232	0.601286	3.71257	0.000205165	0.00273137	0.160512	0.381088	0.818911	3.99899	1.63828	1.36086	Glycosyl hydrolase family 10 protein
FvH4_4g27660	83.2745	2.22629	0.415197	5.362	8.23046e-08	3.08335e-06	0.62601	0.530812	0.725868	2.20215	3.40137	3.61872	Regulator of Vps4 activity in the MVB pathway protein
FvH4_7g23960	784.175	2.22268	0.274053	8.11039	5.04567e-16	9.90801e-14	4.44772	8.30086	5.36987	34.4262	34.3273	22.4636	sedoheptulose-bisphosphatase
FvH4_3g13300	652.346	2.21991	0.373356	5.94584	2.75048e-09	1.48652e-07	3.39371	5.16757	7.23276	43.2724	23.7027	13.8613	DNA glycosylase superfamily protein
FvH4_2g31700	348.514	2.21483	0.374586	5.91275	3.36436e-09	1.78473e-07	7.65856	9.8773	5.14904	24.5482	34.1449	51.7116	Thioredoxin superfamily protein
FvH4_2g15600	152.991	2.20814	0.470226	4.69591	2.6542e-06	6.63241e-05	0.463754	1.55888	0.53773	5.66182	4.11455	3.15949	phytoene desaturase 3
FvH4_7g28500	33.6089	2.20432	0.621643	3.54596	0.000391181	0.00466724	0.303497	0.193008	0.15396	1.50201	1.26025	0.511699	3-ketoacyl-CoA synthase 6
FvH4_1g13420	162.45	2.20216	0.324471	6.78694	1.14534e-11	1.08389e-09	0.92725	1.15711	0.811442	6.84225	4.1104	3.59023	Cytochrome P450 superfamily protein
FvH4_4g35190	45.0576	2.20058	0.658385	3.34239	0.000830595	0.00871744	2.60532	0.552282	1.88807	5.451	12.5431	6.27514	0
FvH4_1g12290	43.3934	2.19981	0.734268	2.99593	0.00273611	0.0224186	0.0581295	0.591476	0.64032	1.40333	2.88255	1.96014	0
FvH4_4g26961	320.454	2.1983	0.36765	5.97933	2.24053e-09	1.25406e-07	2.18256	1.10328	1.31403	6.66059	10.858	4.97383	Protein kinase superfamily protein
FvH4_2g34290	52.3235	2.19645	0.629493	3.48923	0.000484414	0.00558451	0.0758743	0.353848	0.593848	2.16142	1.40637	1.462	alpha/beta-Hydrolases superfamily protein
FvH4_7g32600	152.346	2.192	0.461561	4.7491	2.04326e-06	5.262e-05	1.31855	4.72059	5.436	18.6038	16.3638	20.7488	SAUR-like auxin-responsive protein family
FvH4_3g17851	1153.64	2.19149	0.237004	9.24663	2.31678e-20	8.39887e-18	3.57885	3.05748	4.04547	15.5517	22.3731	13.9565	Leucine-rich repeat transmembrane protein kinase
FvH4_6g33140	87.8644	2.19083	0.386987	5.66124	1.50282e-08	6.81007e-07	0.281565	0.397911	0.380892	2.39041	1.68317	1.1868	phospholipase D alpha 4
FvH4_7g24650	236.13	2.18955	0.492599	4.44489	8.79365e-06	0.000185842	1.69823	1.07999	2.98104	6.17245	16.1476	5.38561	Protein phosphatase 2C family protein
FvH4_5g16890	182.386	2.1888	0.418633	5.22846	1.70929e-07	5.88855e-06	0.990924	0.731314	1.74477	4.90851	8.11023	3.73036	MATE efflux family protein
FvH4_3g36850	587.201	2.18854	0.304061	7.1977	6.12354e-13	7.47643e-11	1.89928	1.09804	2.24229	8.1282	10.7981	6.48758	Leucine-rich repeat protein kinase family protein
FvH4_6g39030	23.4019	2.1859	0.633079	3.4528	0.000554797	0.00625372	0.132285	0.149558	0.255644	1.02194	0.721791	0.849652	Wall-associated kinase family protein
FvH4_3g21400	1367.49	2.18012	0.240653	9.05916	1.31457e-19	3.97134e-17	5.58978	3.70732	6.40444	24.3383	29.6294	21.7335	S-locus lectin protein kinase family protein
FvH4_6g46030	937.35	2.17729	0.801825	2.71542	0.00661926	0.0440362	4.05538	2.12939	10.3489	15.6153	18.2989	43.403	0
FvH4_2g07081	2607.45	2.17466	0.60461	3.5968	0.000322158	0.0039802	21.838	38.4585	8.44049	139.898	111.313	84.8198	2-oxoglutarate (2OG) and Fe(II)-dependent oxygenase superfamily protein
FvH4_2g25990	386.796	2.17387	0.407742	5.33149	9.74084e-08	3.57528e-06	1.10361	3.00288	2.50201	17.4013	6.75654	8.52191	glycosyl hydrolase 9B13
FvH4_6g11493	1602.86	2.17108	0.327551	6.62821	3.39778e-11	2.8192e-09	15.1039	9.70335	8.74497	38.6479	43.6881	75.7034	cation exchanger 1
FvH4_2g11230	1562.81	2.16785	0.254776	8.50884	1.75682e-17	4.22425e-15	6.92106	4.15438	8.34223	32.4753	34.0079	26.6147	oligopeptide transporter 4
FvH4_6g53770	70.0815	2.16622	0.692132	3.12977	0.00174941	0.0157822	2.14726	0.214203	0.732289	4.35032	7.01349	3.36678	WRKY DNA-binding protein 75
FvH4_3g07041	125.404	2.16309	0.361468	5.98418	2.17484e-09	1.2231e-07	0.821971	1.39395	1.94283	7.2658	6.27082	6.30486	Leucine-rich repeat transmembrane protein kinase
FvH4_6g46570	338.353	2.16167	0.372449	5.80394	6.4774e-09	3.17485e-07	1.55591	0.663964	1.3914	4.27176	5.28764	7.33835	Malectin/receptor-like protein kinase family protein
FvH4_3g39550	90.268	2.16044	0.793105	2.72403	0.00644905	0.0431843	3.00336	0.161179	0.440815	6.75493	7.06498	3.5162	CCT motif family protein
FvH4_5g24140	674.509	2.1592	0.273275	7.90121	2.76219e-15	4.75096e-13	2.28424	2.32425	4.38493	15.5264	14.0399	13.2654	solute:sodium symporters;urea transmembrane transporters
FvH4_5g20290	103.835	2.1575	0.60821	3.5473	0.000389206	0.00465274	0.648725	1.80302	1.46262	3.89789	11.9724	2.70835	expansin-like B1
FvH4_7g32030	327.046	2.15555	0.314655	6.85051	7.35869e-12	7.19503e-10	2.31092	2.63408	1.53745	10.9749	13.2962	6.86176	thylakoid-associated phosphatase 38
FvH4_2g34520	51.4779	2.14979	0.674593	3.1868	0.00143857	0.0135215	0.928873	3.38676	0.646226	5.11275	10.4644	7.96468	Calcium-binding EF-hand family protein
FvH4_3g01280	437.374	2.14676	0.397978	5.39417	6.88399e-08	2.62659e-06	3.19526	7.32259	2.70362	25.3236	25.6389	12.6465	ethylene-forming enzyme
FvH4_1g05320	1102.84	2.14651	0.761329	2.81943	0.00481091	0.0347317	10.116	21.0718	6.56258	77.6776	87.1323	17.9253	alpha/beta-Hydrolases superfamily protein
FvH4_7g08860	59.0818	2.14218	0.495804	4.32061	1.556e-05	0.000304026	0.43818	0.696647	0.571586	2.64457	3.87635	1.58309	TOXICOS EN LEVADURA 4
FvH4_7g19720	250.042	2.142	0.424574	5.04505	4.53399e-07	1.40025e-05	1.37161	2.70705	2.16624	14.1585	11.8408	4.19221	Protein kinase superfamily protein
FvH4_7g04131	23.4717	2.13697	0.722228	2.95886	0.00308775	0.0244982	0.167889	0.213538	0.681347	1.82389	1.37409	1.69838	0
FvH4_3g20920	372.395	2.13482	0.31777	6.71814	1.84065e-11	1.69152e-09	2.93529	4.09048	3.04837	13.7288	22.4387	11.0905	Protein of unknown function (DUF761)
FvH4_7g33870	108.621	2.13353	0.357667	5.96513	2.44446e-09	1.35214e-07	0.748294	0.6345	0.371854	3.28855	2.77915	2.26579	Wall-associated kinase family protein
FvH4_3g37210	64.1592	2.13141	0.535475	3.98042	6.87943e-05	0.00109606	0.81447	1.25173	1.41659	9.88039	4.06824	2.89354	maternal effect embryo arrest 60
FvH4_2g05671	377.232	2.13119	0.268891	7.92585	2.26594e-15	3.95516e-13	1.99805	2.34951	3.23473	10.1386	12.6323	12.3127	UDP-glucosyl transferase 73B3
FvH4_6g09760	114.261	2.12696	0.594233	3.57934	0.000344467	0.00419701	1.96102	0.359525	0.921822	3.22436	3.87852	7.58277	WRKY DNA-binding protein 70
FvH4_2g21540	1656.83	2.12229	0.255663	8.30111	1.03147e-16	2.27155e-14	8.10739	8.16434	13.3935	41.7921	55.8847	39.5539	phosphate transporter 1;7
FvH4_7g30530	52.5833	2.11731	0.604044	3.50523	0.000456215	0.00530614	0.0796344	0.221866	0.342968	0.977724	1.42403	0.580899	UDP-glucosyl transferase 88A1
FvH4_5g14690	144.674	2.11457	0.41786	5.06048	4.18206e-07	1.30698e-05	2.77628	2.12522	1.07305	12.1387	10.5073	5.53528	NDH dependent flow 6
FvH4_6g39330	318.386	2.11313	0.341798	6.18239	6.31368e-10	3.98862e-08	1.98995	2.34353	1.96555	7.0993	14.5304	7.27822	UDP-glucosyl transferase 71B6
FvH4_6g26300	107.803	2.11191	0.51444	4.10526	4.03854e-05	0.00069311	0.580481	0.331704	0.55602	1.19421	3.82749	1.62913	Concanavalin A-like lectin protein kinase family protein
FvH4_6g32740	142.482	2.10736	0.527331	3.99628	6.43447e-05	0.00103422	0.411419	0.19187	0.989872	2.1255	1.99064	3.062	Leucine-rich repeat protein kinase family protein
FvH4_3g28600	29.0852	2.10288	0.632981	3.32219	0.000893154	0.00923893	0.326649	0.392381	0.126252	1.23544	1.70368	0.996565	carboxyesterase 18
FvH4_5g35700	109.156	2.10109	0.466537	4.5036	6.68127e-06	0.000147413	0.584437	0.798404	0.527072	1.47362	3.47026	3.62865	terpene synthase 21
FvH4_4g34360	59.6224	2.09849	0.421641	4.97696	6.45904e-07	1.89304e-05	0.343069	0.520554	0.293111	1.95285	1.80815	1.60043	Protein kinase superfamily protein
FvH4_3g42750	158.886	2.09817	0.51706	4.05789	4.95188e-05	0.000828736	0.531306	0.656994	0.718735	1.68882	5.52087	1.42899	cellulose synthase like E1
FvH4_2g08040	52.3154	2.0981	0.511929	4.09841	4.15993e-05	0.000709808	2.21002	1.51356	1.08416	8.53648	4.50151	9.00818	lupeol synthase 1
FvH4_2g33580	58.4421	2.0965	0.532783	3.93499	8.3201e-05	0.00128326	0.540256	0.206883	0.363736	1.48096	2.44999	1.10816	cytochrome P450, family 81, subfamily D, polypeptide 5
FvH4_6g42800	187.405	2.09408	0.465489	4.49866	6.83833e-06	0.000150737	0.652904	1.37297	0.620783	5.18256	5.40656	1.76128	cellulose synthase-like B4
FvH4_5g02050	157.914	2.09394	0.411383	5.09001	3.58052e-07	1.1417e-05	1.82963	1.5514	2.56179	5.20038	11.8667	9.41231	S-adenosyl-L-methionine-dependent methyltransferases superfamily protein
FvH4_5g36280	218.448	2.09171	0.530214	3.94503	7.97916e-05	0.00123861	4.92928	1.06205	3.65422	11.8219	23.4593	8.33027	0
FvH4_4g03540	170.369	2.09097	0.292408	7.15088	8.62212e-13	1.01683e-10	0.832724	1.24272	1.00418	4.92125	5.35613	3.81883	phosphate transporter 1;7
FvH4_5g37970	356.658	2.08828	0.426534	4.89594	9.78364e-07	2.73154e-05	5.53032	7.42914	11.2399	38.1628	56.6011	15.9244	Protein of unknown function (DUF581)
FvH4_3g36720	1053.08	2.08581	0.350455	5.95172	2.65344e-09	1.44013e-07	4.31487	5.0043	5.76351	21.6566	35.7507	11.2583	GRAS family transcription factor
FvH4_3g04380	198.5	2.08536	0.497125	4.19485	2.73052e-05	0.000498003	5.40604	7.2378	7.91797	23.2628	57.1679	12.6097	0
FvH4_6g22050	458.837	2.0847	0.362368	5.75299	8.76804e-09	4.18239e-07	3.73012	4.29883	5.14751	21.8911	28.9863	9.38923	homeobox from Arabidopsis thaliana
FvH4_5g19070	25.5577	2.08261	0.607066	3.43062	0.000602202	0.00667464	0.287555	0.162551	0.222283	0.9256	0.922941	1.15434	Matrixin family protein
FvH4_3g40180	2986.56	2.08145	0.627644	3.31629	0.000912221	0.00939081	12.1141	27.485	50.2299	136.505	190.124	81.1425	Peroxidase superfamily protein
FvH4_6g53230	223.896	2.08017	0.31488	6.60623	3.94233e-11	3.21443e-09	0.566556	0.774838	0.900631	2.90316	2.95641	4.13782	disease resistance family protein / LRR family protein
FvH4_6g36520	15637.2	2.07749	0.272136	7.63399	2.27593e-14	3.48246e-12	49.3324	57.7392	90.8302	246.086	377.257	261.996	Terpenoid cyclases family protein
FvH4_1g03331	286.49	2.07627	0.324869	6.3911	1.64692e-10	1.20522e-08	1.36941	1.3195	2.21938	5.45481	8.16619	8.0959	Protein kinase superfamily protein
FvH4_1g07390	81.831	2.07434	0.462993	4.48027	7.45474e-06	0.000162051	0.627442	1.17046	0.436518	3.36877	4.27741	2.5389	cytokinin-responsive gata factor 1
FvH4_1g02570	2970.18	2.06935	0.290711	7.11823	1.09323e-12	1.2555e-10	36.4336	35.8651	44.7742	240.442	94.3993	194.487	Bifunctional inhibitor/lipid-transfer protein/seed storage 2S albumin superfamily protein
FvH4_5g19290	119.548	2.06834	0.49055	4.21637	2.48267e-05	0.000458118	0.435333	0.894864	0.397702	2.31847	4.06472	1.42347	2-oxoglutarate (2OG) and Fe(II)-dependent oxygenase superfamily protein
FvH4_3g40890	210.556	2.06672	0.406626	5.08261	3.72282e-07	1.18298e-05	0.789727	1.30883	2.08114	4.41965	6.18701	7.71225	HXXXD-type acyl-transferase family protein
FvH4_6g07950	37.8649	2.06462	0.620088	3.32955	0.000869851	0.00903484	1.26309	1.64222	0.585831	7.8875	5.67566	2.59607	0
FvH4_5g04420	161.938	2.06244	0.312603	6.59762	4.17802e-11	3.39259e-09	3.71407	5.42374	3.11027	22.9803	16.3579	16.1685	subtilisin-like serine protease 3
FvH4_4g19530	73.6123	2.05745	0.517695	3.97426	7.05984e-05	0.0011165	1.12626	2.31207	1.37465	6.63996	11.0729	3.88343	0
FvH4_4g37300	7975.65	2.05658	0.266113	7.7282	1.09078e-14	1.71354e-12	64.8363	64.1329	71.4513	245.87	430.796	210.123	0
FvH4_3g37580	56.5658	2.05627	0.746165	2.75578	0.00585522	0.0401433	0.440492	0.713057	0.0928651	3.36425	1.87008	0.578707	Protein of unknown function (DUF674)
FvH4_6g40310	134.017	2.05339	0.501939	4.09092	4.29663e-05	0.000729963	0.363709	0.84109	1.26518	6.25808	2.29228	2.67586	Cytochrome P450 superfamily protein
FvH4_2g17080	1150.47	2.04855	0.767861	2.66787	0.00763346	0.0492538	10.6775	1.47869	7.52065	23.5316	37.3539	25.1576	hydroxy methylglutaryl CoA reductase 1
FvH4_3g08710	258.549	2.0482	0.388443	5.27285	1.34321e-07	4.74532e-06	3.49529	5.00545	2.65686	18.0763	23.2223	8.64319	Drought-responsive family protein
FvH4_4g04430	316.39	2.04786	0.372242	5.50142	3.76754e-08	1.56025e-06	5.56904	10.3081	8.03236	28.135	25.3076	50.5133	proton gradient regulation 5
FvH4_3g44790	114.475	2.0456	0.380453	5.37676	7.58393e-08	2.8639e-06	1.7096	1.95895	2.25019	13.6533	6.85154	6.1432	Disease resistance-responsive (dirigent-like protein) family protein
FvH4_2g31130	85.5617	2.04292	0.432148	4.72736	2.27459e-06	5.80069e-05	1.17699	1.9616	0.7059	6.937	5.39297	4.92683	Chaperone DnaJ-domain superfamily protein
FvH4_3g29710	3529.83	2.03996	0.240681	8.47576	2.33547e-17	5.55889e-15	8.32275	7.16836	9.23016	30.1385	48.3297	29.425	pleiotropic drug resistance 6
FvH4_4g11390	54.9708	2.0399	0.588999	3.46334	0.00053352	0.00605874	1.09468	0.928212	3.22207	7.64356	10.2973	4.86763	0
FvH4_5g35950	78.4116	2.03781	0.42258	4.82232	1.41899e-06	3.81995e-05	0.873223	1.11065	1.51877	4.86776	6.76471	3.67109	0
FvH4_6g44750	399.814	2.03711	0.464799	4.38278	1.17174e-05	0.000237206	0.839341	3.34064	3.49568	7.57584	12.7661	12.7569	cytochrome P450, family 71, subfamily B, polypeptide 14
FvH4_2g23620	2089.89	2.03681	0.321506	6.33522	2.37007e-10	1.67211e-08	15.1852	23.3005	27.3388	155.039	58.3241	81.641	Protein of unknown function (DUF3049)
FvH4_4g34500	570.482	2.03631	0.305434	6.66693	2.61201e-11	2.27961e-09	4.35677	7.09834	3.09452	22.4234	24.0722	17.6689	Oxidoreductase, zinc-binding dehydrogenase family protein
FvH4_6g04000	170.571	2.03386	0.339518	5.99042	2.09298e-09	1.18841e-07	0.728474	0.931959	0.785401	3.48026	4.86082	2.40102	Esterase/lipase/thioesterase family protein
FvH4_3g16830	677.522	2.03289	0.303054	6.708	1.97308e-11	1.78136e-09	9.01007	15.041	6.48293	42.6098	46.2443	44.5656	SOUL heme-binding family protein
FvH4_2g01570	385.058	2.03201	0.328529	6.18517	6.20353e-10	3.92957e-08	2.41243	2.46398	3.05155	18.0013	6.66951	10.5822	like AUXIN RESISTANT 2
FvH4_7g22570	107.079	2.02892	0.41867	4.84611	1.25908e-06	3.42598e-05	0.365955	0.556407	0.599916	1.41355	2.66102	2.4437	protein kinase 1B
FvH4_6g52300	213.055	2.02719	0.424507	4.77539	1.79358e-06	4.696e-05	2.98175	3.46269	1.31531	18.215	9.83032	6.8071	PQ-loop repeat family protein / transmembrane family protein
FvH4_4g34950	114.074	2.02489	0.35637	5.682	1.33129e-08	6.12705e-07	1.22247	2.49544	2.09996	9.96858	7.54214	7.98267	0
FvH4_7g20350	77.8165	2.02284	0.453686	4.45868	8.24665e-06	0.000176178	0.315589	0.454915	0.622082	1.64566	2.82604	1.52025	nitrate excretion transporter1
FvH4_1g25290	29.1047	2.01944	0.74913	2.69572	0.00702374	0.0461666	0.264031	0.727609	0.0765371	1.72101	1.58895	1.43087	Protein of unknown function (DUF506)
FvH4_5g11640	32.7726	2.01729	0.603424	3.34308	0.00082855	0.00870141	0.322749	0.478919	0.187116	1.50638	1.91641	0.932842	ABL interactor-like protein 2
FvH4_6g03120	147.321	2.01546	0.435534	4.62755	3.70012e-06	8.86975e-05	1.54018	0.897851	0.781317	2.99317	6.84041	3.89514	HXXXD-type acyl-transferase family protein
FvH4_7g33340	767.877	2.01386	0.337434	5.96814	2.39972e-09	1.33681e-07	20.3136	36.3937	14.5313	84.3962	122.405	98.9589	response to low sulfur 4
FvH4_4g07430	112.585	2.01239	0.513772	3.91689	8.96997e-05	0.00136631	1.20483	2.7095	2.79405	13.8097	12.0047	3.78515	Protein of unknown function (DUF177)
FvH4_4g18920	34.8241	2.00756	0.74435	2.69707	0.0069953	0.0460311	0.948428	1.30682	2.47437	2.51861	5.3652	11.5361	0
FvH4_5g17710	16412.9	2.00633	0.234529	8.5547	1.18179e-17	2.95395e-15	100.23	104.601	133.512	502.423	624.49	330.646	0
FvH4_1g00060	262.437	2.00424	0.426619	4.69797	2.62754e-06	6.57974e-05	1.42617	0.867847	2.76261	6.01106	9.98426	5.44761	Seven transmembrane MLO family protein
FvH4_5g28810	57.3377	2.00282	0.566583	3.53491	0.00040791	0.0048253	0.400804	0.122347	0.539097	1.1766	1.62089	1.63727	Seven transmembrane MLO family protein
FvH4_6g42090	13624.3	1.99989	0.305315	6.55025	5.7442e-11	4.54216e-09	148.091	126.927	163.219	363.231	868.754	605.858	ethylene-forming enzyme
FvH4_5g21670	249.719	1.99958	0.221923	9.01024	2.05605e-19	6.13274e-17	2.04565	2.33874	2.18541	11.0534	8.89696	8.30415	NAC domain containing protein 71
FvH4_4g35980	54.7317	1.99893	0.494676	4.04088	5.32501e-05	0.000881789	0.352185	0.547485	0.95285	2.26727	2.76942	2.74273	Homeodomain-like superfamily protein
FvH4_2g05000	352.937	1.99892	0.395349	5.0561	4.27912e-07	1.33377e-05	5.48439	2.52449	7.90362	17.25	22.7076	26.6457	Plant basic secretory protein (BSP) family protein
FvH4_1g20570	93.9541	1.99845	0.352026	5.677	1.37079e-08	6.2843e-07	0.834105	1.06089	0.90671	4.68173	4.51769	2.88796	Haloacid dehalogenase-like hydrolase (HAD) superfamily protein
FvH4_2g31930	21.4032	1.99758	0.730534	2.73441	0.00624928	0.0422548	0.249586	0.296284	0.0578799	1.13277	0.720968	0.793518	cytokinin-responsive gata factor 1
FvH4_1g09040	73.6149	1.99628	0.443956	4.49658	6.90554e-06	0.000151935	1.22865	0.752414	0.910183	4.9765	5.09366	2.36744	photosystem I light harvesting complex gene 6
FvH4_3g03310	262.958	1.99616	0.291415	6.84988	7.39126e-12	7.19701e-10	0.920998	0.953474	1.36593	3.97113	5.68179	4.03421	S-locus lectin protein kinase family protein
FvH4_5g06576	419.539	1.99522	0.343775	5.80386	6.48065e-09	3.17485e-07	3.40497	1.37696	3.66466	11.4997	13.148	11.0526	cytochrome P450, family 71, subfamily A, polypeptide 25
FvH4_6g28600	236.889	1.99092	0.390592	5.09719	3.44739e-07	1.10373e-05	1.58226	2.3665	2.0385	12.4992	9.69133	3.87452	Acyl-CoA N-acyltransferases (NAT) superfamily protein
FvH4_3g24560	23.1238	1.98706	0.684933	2.9011	0.00371853	0.0282747	0.236788	0.123556	0.12672	1.05533	0.666458	0.386065	Jojoba acyl CoA reductase-related male sterility protein
FvH4_4g19610	997.418	1.98684	0.289437	6.86451	6.67219e-12	6.63391e-10	6.68421	8.29728	9.13533	44.8184	40.2308	18.7542	Acyl-CoA N-acyltransferases (NAT) superfamily protein
FvH4_7g10710	155.724	1.98349	0.318471	6.22817	4.71919e-10	3.08897e-08	2.60291	4.75371	4.64325	17.0146	17.0942	16.5253	0
FvH4_5g35540	521.123	1.98285	0.351774	5.63672	1.7332e-08	7.78545e-07	2.75651	3.55831	6.1062	27.4924	13.5483	12.5056	Eukaryotic aspartyl protease family protein
FvH4_2g22170	224.571	1.97969	0.397236	4.98365	6.23962e-07	1.84249e-05	0.967284	1.01764	2.7001	7.10927	6.34719	6.17825	cytochrome P450, family 94, subfamily B, polypeptide 1
FvH4_3g07790	58.1574	1.97968	0.476204	4.15722	3.22147e-05	0.000576361	21.9419	23.4013	24.997	28.7477	22.6424	20.2153	SCAR family protein
FvH4_1g05770	492.892	1.97176	0.437188	4.51009	6.47989e-06	0.000144049	1.59294	2.68733	5.25252	16.2476	17.5909	6.58639	sugar transporter 14
FvH4_3g04381	249.565	1.97126	0.438474	4.49573	6.93333e-06	0.000152262	6.6545	4.79366	5.6675	12.9657	40.8833	16.7371	0
FvH4_6g40380	1730.59	1.97121	0.370002	5.32756	9.95401e-08	3.64218e-06	22.8485	11.7888	8.79774	85.7575	67.1221	32.708	CONSTANS-like 9
FvH4_5g04130	439.383	1.96515	0.220515	8.91167	5.02678e-19	1.44452e-16	2.91155	3.05262	4.15155	14.2478	15.0403	12.7556	Transmembrane amino acid transporter family protein
FvH4_7g30023	565.533	1.96323	0.185708	10.5716	4.03587e-26	4.32278e-23	4.07092	3.72975	3.60022	17.6567	17.008	13.0458	detoxifying efflux carrier 35
FvH4_3g42760	408.708	1.9609	0.326655	6.00297	1.9374e-09	1.10808e-07	0.736137	1.38767	0.775966	3.70115	5.28974	3.09477	cellulose synthase like E1
FvH4_3g34610	185.437	1.96078	0.54939	3.56902	0.000358324	0.00434278	0.753893	0.4528	2.2218	2.88168	4.71842	6.2343	Leucine-rich repeat transmembrane protein kinase protein
FvH4_6g49540	19.766	1.95728	0.701128	2.79161	0.00524459	0.0369878	0.479259	0.650204	1.11142	3.2396	3.87635	2.12398	0
FvH4_3g23570	274.794	1.95548	0.359873	5.43381	5.5162e-08	2.1664e-06	2.63085	2.34922	2.53759	17.9633	8.00311	6.12353	IAA carboxylmethyltransferase 1
FvH4_3g37410	82.3486	1.95223	0.510109	3.82709	0.000129665	0.00185178	0.610539	0.313754	0.879548	1.465	2.85031	2.92324	Protein kinase protein with tetratricopeptide repeat domain
FvH4_6g44700	72.3411	1.95168	0.654915	2.98006	0.00288195	0.0232649	0.680005	0.6775	0.0788477	1.57597	2.84823	1.5232	cytochrome P450, family 71, subfamily B, polypeptide 34
FvH4_2g32060	436.334	1.95122	0.390738	4.99368	5.92392e-07	1.76698e-05	2.03761	2.40265	3.74701	20.3681	7.72531	6.80952	homeobox gene 1
FvH4_3g36920	3487.93	1.94905	0.606109	3.21568	0.00130137	0.0124657	28.8247	37.2065	11.4548	126.241	144.831	53.1574	rubisco activase
FvH4_2g24370	2595.15	1.94757	0.251853	7.73298	1.0506e-14	1.6615e-12	24.1835	28.5666	27.1327	100.801	151.61	76.641	alpha/beta-Hydrolases superfamily protein
FvH4_3g36730	173.124	1.94757	0.362126	5.37816	7.525e-08	2.84621e-06	0.719739	0.700701	1.31364	4.29884	4.5175	2.47834	GRAS family transcription factor
FvH4_6g45321	288.751	1.94711	0.230911	8.43228	3.38981e-17	7.83112e-15	2.50995	2.47387	2.31334	9.46713	9.58452	10.8508	Rhomboid-related intramembrane serine protease family protein
FvH4_3g35940	37.8144	1.9438	0.64399	3.01836	0.00254143	0.0211538	0.826612	0.315409	0.718852	4.11085	1.1541	2.4688	0
FvH4_3g34960	344.531	1.9423	0.357733	5.42947	5.65205e-08	2.20505e-06	3.07089	5.5604	4.37675	16.8659	25.9037	10.8482	myb domain protein 59
FvH4_1g21450	4946.98	1.94007	0.35518	5.46223	4.70193e-08	1.8779e-06	35.3549	31.9628	30.586	71.5906	110.305	207.352	myo-inositol-1-phosphate synthase 2
FvH4_2g30880	61.3134	1.938	0.531069	3.64925	0.000263008	0.00337371	0.563129	0.572992	0.217652	1.68575	1.2652	2.56801	glycosyl hydrolase 9A4
FvH4_4g17880	738.251	1.93792	0.30786	6.2948	3.07791e-10	2.10837e-08	8.51637	8.68646	9.80331	23.5692	51.4002	33.89	soybean gene regulated by cold-2
FvH4_5g36170	86.9384	1.92222	0.497006	3.86759	0.000109916	0.00161777	0.815872	0.631645	0.390746	1.81549	3.97918	1.62334	MATE efflux family protein
FvH4_1g06260	327.608	1.92141	0.356684	5.38686	7.16982e-08	2.72499e-06	0.879681	0.911664	1.70001	3.37214	6.11744	4.41735	Protein kinase family protein with leucine-rich repeat domain
FvH4_6g21790	85.8303	1.91871	0.549919	3.48908	0.000484685	0.0055849	0.139882	0.306991	0.400719	1.89904	0.50707	1.08607	0
FvH4_6g16630	133.096	1.91723	0.395501	4.8476	1.24964e-06	3.4121e-05	0.74959	0.610175	1.04299	3.69162	4.22956	1.81989	Major facilitator superfamily protein
FvH4_2g20030	64.2579	1.91479	0.653586	2.92966	0.00339329	0.0263371	1.7162	0.661463	0.633171	2.52356	7.54894	1.95408	glutathione S-transferase tau 7
FvH4_3g10760	90.9403	1.91104	0.449269	4.25366	2.10305e-05	0.000396134	1.05117	0.827656	2.26359	5.4379	6.54288	4.48498	fatty acid hydroxylase 1
FvH4_3g44751	324.362	1.91054	0.325624	5.86732	4.42884e-09	2.24916e-07	2.48632	1.93415	4.52276	13.6347	10.1911	11.977	Disease resistance-responsive (dirigent-like protein) family protein
FvH4_2g35410	199.164	1.91019	0.28631	6.67176	2.52746e-11	2.21401e-09	4.05717	4.06568	4.52106	22.3367	12.2271	16.5998	Polyketide cyclase/dehydrase and lipid transport superfamily protein
FvH4_1g06180	379.884	1.90809	0.315552	6.04682	1.47733e-09	8.70295e-08	1.34236	1.23431	1.41499	3.89719	7.67127	4.27452	Protein kinase family protein with leucine-rich repeat domain
FvH4_3g06100	1145.97	1.9043	0.437121	4.35645	1.32189e-05	0.00026255	1.9746	2.59717	6.20169	13.3325	22.1644	7.62456	Leucine-rich receptor-like protein kinase family protein
FvH4_4g24800	40.7246	1.90341	0.71474	2.66307	0.00774306	0.0497024	0.281565	0.0682134	0.652957	1.12642	1.58795	1.20133	HXXXD-type acyl-transferase family protein
FvH4_3g44850	1176.95	1.90173	0.165531	11.4887	1.50435e-30	2.53204e-27	17.2607	15.514	16.3715	78.4725	66.1144	53.0149	Bifunctional inhibitor/lipid-transfer protein/seed storage 2S albumin superfamily protein
FvH4_5g37520	50.547	1.90096	0.492134	3.8627	0.000112142	0.00164029	0.210147	0.345243	0.243669	1.31905	0.670276	1.22743	Leucine-rich repeat receptor-like protein kinase family protein
FvH4_2g28300	1627.75	1.90096	0.203301	9.3505	8.72356e-21	3.36987e-18	13.576	14.2818	12.0709	52.4978	65.0673	41.8976	KNOTTED1-like homeobox gene 3
FvH4_7g27540	54.9466	1.90074	0.628241	3.02549	0.00248228	0.0207641	0.540604	1.14598	1.30591	1.56612	4.25107	5.7292	mitochondrion-localized small heat shock protein 23.6
FvH4_6g53200	40.6905	1.89264	0.615983	3.07256	0.00212231	0.0183523	0.173688	0.589101	0.302091	2.2433	0.919827	1.19228	Myzus persicae-induced lipase 1
FvH4_7g10720	107.032	1.88823	0.352627	5.35473	8.56826e-08	3.18961e-06	2.15397	1.1818	2.20373	7.38195	7.19807	7.12081	Plastid-lipid associated protein PAP / fibrillin family protein
FvH4_3g11120	1038.86	1.88433	0.197034	9.56349	1.13852e-21	4.96817e-19	13.4972	14.7319	17.3151	58.4087	69.4052	51.4266	Protein of unknown function (DUF640)
FvH4_4g28550	27.2055	1.88313	0.69005	2.72897	0.00635318	0.042761	0.393057	0.46147	0.140232	1.60582	1.74677	0.66998	Protein of unknown function (DUF1262)
FvH4_3g21410	62.5881	1.88221	0.451745	4.16652	3.09282e-05	0.00055633	0.335779	0.284717	0.454231	1.01327	1.72435	1.41532	0
FvH4_6g28770	638.672	1.8795	0.38397	4.89491	9.83507e-07	2.7394e-05	2.02929	5.39611	5.2519	24.0483	10.2076	16.3133	cytochrome P450, family 77, subfamily B, polypeptide 1
FvH4_3g15110	62.7614	1.87923	0.604496	3.10876	0.00187876	0.0167061	0.131087	0.244536	0.638391	0.911416	1.3632	1.60393	lectin protein kinase family protein
FvH4_7g29880	195.179	1.87396	0.312448	5.99766	2.00176e-09	1.14212e-07	3.03828	3.4646	1.82221	11.5671	9.3818	11.776	0
FvH4_4g35340	1960.08	1.87123	0.178381	10.4901	9.59405e-26	9.82931e-23	13.8468	18.4555	19.2568	70.2665	66.8293	64.3314	myb-like transcription factor family protein
FvH4_1g21200	2219.04	1.86621	0.398933	4.678	2.89693e-06	7.16299e-05	10.5046	18.1221	29.807	111.871	86.1191	34.9693	Haloacid dehalogenase-like hydrolase (HAD) superfamily protein
FvH4_4g16850	341.032	1.86161	0.257934	7.21742	5.2985e-13	6.59466e-11	1.38694	1.3563	1.52601	5.00531	7.038	4.4671	inosine-uridine preferring nucleoside hydrolase family protein
FvH4_2g34061	51.5955	1.86062	0.506698	3.67205	0.000240613	0.00312777	0.298206	0.469592	0.592756	1.21356	1.82537	2.13424	HXXXD-type acyl-transferase family protein
FvH4_5g01230	453.828	1.86023	0.323499	5.75033	8.90714e-09	4.24016e-07	8.22374	5.86189	4.2929	25.1211	31.3585	15.2463	non-yellowing 1
FvH4_5g10070	2328.69	1.85973	0.193609	9.60557	7.57363e-22	3.36727e-19	31.157	33.3298	34.5719	108.227	140.4	131.899	NOD26-like intrinsic protein 5;1
FvH4_7g16520	495.764	1.85934	0.271411	6.85066	7.35086e-12	7.19503e-10	3.0701	3.56529	3.59852	13.5343	17.4959	8.79314	cytochrome P450, family 82, subfamily C, polypeptide 4
FvH4_5g05610	205.94	1.85859	0.377625	4.92179	8.57569e-07	2.43174e-05	0.707402	0.678751	0.992927	4.46717	3.39677	1.53345	Leucine-rich repeat transmembrane protein kinase
FvH4_3g25120	157.474	1.8565	0.366208	5.06952	3.9882e-07	1.25304e-05	1.69468	2.13151	1.67026	5.2913	6.0376	9.60581	Protein of unknown function (DUF3049)
FvH4_4g31660	605.34	1.85443	0.286234	6.47872	9.25069e-11	7.05448e-09	3.35189	3.92127	6.21435	23.7825	16.2409	12.7619	Duplicated homeodomain-like superfamily protein
FvH4_7g20970	1151.64	1.85324	0.278434	6.65594	2.81504e-11	2.41213e-09	11.6651	13.5554	15.1634	40.9667	73.4574	40.3553	alpha/beta-Hydrolases superfamily protein
FvH4_1g11760	488.988	1.84878	0.405567	4.5585	5.15202e-06	0.000118441	9.2441	12.452	13.9071	39.8874	76.3907	20.9687	Chaperone DnaJ-domain superfamily protein
FvH4_5g36920	166.118	1.84848	0.513682	3.59848	0.000320079	0.00395923	4.01485	2.61261	3.03135	11.9465	4.2704	20.3297	Phosphate-responsive 1 family protein
FvH4_4g14360	145.151	1.8484	0.406825	4.54349	5.53304e-06	0.000125607	0.521483	0.859796	1.24293	4.32234	3.87754	2.00966	cyclic nucleotide gated channel 1
FvH4_2g33870	225.531	1.84788	0.25084	7.36678	1.74801e-13	2.35373e-11	1.09628	0.852105	1.27116	4.57638	4.22237	3.56466	receptor-like protein kinase 4
FvH4_3g38970	20837	1.84678	0.328613	5.61992	1.91048e-08	8.49407e-07	103.424	138.768	156.194	781.946	557.31	232.291	glutamine-dependent asparagine synthase 1
FvH4_7g26940	370.563	1.84216	0.237208	7.766	8.1003e-15	1.29847e-12	6.5907	6.64954	6.0459	21.953	29.6418	21.9828	Integrase-type DNA-binding superfamily protein
FvH4_6g02570	28.01	1.84002	0.563927	3.26287	0.0011029	0.0109242	0.659273	0.745356	0.509625	3.07706	1.90441	2.4348	0
FvH4_3g04160	635.127	1.83507	0.294928	6.22208	4.90595e-10	3.18468e-08	9.26105	5.06489	5.67473	19.9703	27.8877	27.3717	Protein of unknown function (DUF761)
FvH4_6g38620	381.191	1.83304	0.339494	5.39935	6.68846e-08	2.55855e-06	2.84013	1.82693	3.16069	7.84949	14.2865	7.3911	Eukaryotic aspartyl protease family protein
FvH4_2g34260	60.2082	1.83176	0.473363	3.86967	0.000108982	0.00160503	0.582046	0.434309	0.755878	3.48475	1.5244	1.81687	heat shock transcription factor B4
FvH4_7g33230	115.823	1.83122	0.328472	5.57496	2.47587e-08	1.0804e-06	0.99247	0.808542	1.03796	3.45771	4.40341	2.88729	Major facilitator superfamily protein
FvH4_5g21750	802.479	1.82697	0.265445	6.88267	5.87396e-12	5.91513e-10	14.7126	20.9372	21.9526	62.0058	63.9142	89.7179	lsd one like 1
FvH4_6g45591	50.2182	1.82579	0.682187	2.67638	0.0074423	0.0482582	0.365273	1.29052	0.247065	2.35152	3.57577	1.40767	0
FvH4_1g24530	114.301	1.82573	0.551925	3.30793	0.000939871	0.00959997	1.32393	0.686032	3.32609	7.45769	4.10765	8.39716	0
FvH4_2g28920	752.698	1.82466	0.364933	4.99997	5.73383e-07	1.71898e-05	13.8513	24.7441	25.1827	114.926	39.5584	89.5917	Bifunctional inhibitor/lipid-transfer protein/seed storage 2S albumin superfamily protein
FvH4_3g11140	234.018	1.82423	0.305854	5.96438	2.45564e-09	1.35514e-07	1.55596	1.41139	2.39156	6.23721	8.25754	5.63019	WRKY DNA-binding protein 14
FvH4_5g06300	779.941	1.82198	0.290032	6.28199	3.34256e-10	2.26986e-08	25.2863	24.5832	21.6529	70.5173	130.205	67.7648	0
FvH4_7g17380	256.259	1.82059	0.558666	3.25882	0.00111877	0.0110535	0.732526	2.26712	2.93035	5.58822	13.5425	3.19348	basic helix-loop-helix (bHLH) DNA-binding superfamily protein
FvH4_4g27440	51.8981	1.81921	0.531446	3.42312	0.000619062	0.00683518	0.731406	0.970716	0.368729	3.68498	2.81703	1.53187	K-box region and MADS-box transcription factor family protein
FvH4_2g20080	309.542	1.81706	0.346476	5.24441	1.56787e-07	5.42517e-06	5.06816	5.15011	5.55014	20.0814	28.9317	10.657	glutathione S-transferase tau 7
FvH4_4g12720	119.083	1.81593	0.458407	3.9614	7.45108e-05	0.0011674	1.0505	1.6102	3.46682	8.3495	9.1814	5.48864	glutathione S-transferase TAU 8
FvH4_3g10340	77.2501	1.81568	0.549395	3.30487	0.000950209	0.00968457	0.427778	0.192698	0.697521	1.27799	1.18421	2.3569	wall-associated kinase 2
FvH4_4g27090	772.218	1.81558	0.292844	6.19981	5.65304e-10	3.60022e-08	13.8324	8.68904	8.53443	40.746	50.893	25.6445	myb domain protein 62
FvH4_3g06171	125.683	1.81469	0.464431	3.90734	9.33162e-05	0.00141318	1.61719	0.926048	0.80364	4.88777	5.9051	1.94251	purine permease 10
FvH4_6g06431	39.2035	1.81457	0.600934	3.01958	0.00253124	0.0210987	1.02972	0.305596	1.25368	4.17631	2.52833	2.97621	0
FvH4_4g14040	59.3075	1.81447	0.500494	3.62535	0.000288568	0.00363821	0.705858	0.422483	0.433299	1.60381	2.91854	1.32009	FAD/NAD(P)-binding oxidoreductase family protein
FvH4_1g05960	170.053	1.81206	0.341926	5.29958	1.16072e-07	4.1567e-06	3.23543	2.08361	3.56159	15.1075	11.3178	7.26015	0
FvH4_5g20800	852.206	1.81021	0.310397	5.83191	5.47952e-09	2.71831e-07	4.91163	8.41216	4.24304	28.6619	24.1164	14.1804	chloroplast beta-amylase
FvH4_1g06290	43.6016	1.80814	0.636205	2.84208	0.00448209	0.0329432	0.429051	0.11194	0.382686	1.88036	1.01693	0.620043	MATE efflux family protein
FvH4_4g22140	228.026	1.8063	0.457424	3.94885	7.85271e-05	0.0012222	2.23022	2.3197	4.10307	7.12132	18.4966	6.36005	0
FvH4_6g06470	481.381	1.80355	0.370571	4.86695	1.13332e-06	3.12712e-05	1.75309	2.94995	3.64002	6.20725	13.5173	10.8017	Heat shock protein 70 (Hsp 70) family protein
FvH4_7g32930	314.055	1.80309	0.284439	6.33912	2.31089e-10	1.63525e-08	5.79521	6.45625	4.6596	21.9354	26.8823	14.6307	Late embryogenesis abundant (LEA) hydroxyproline-rich glycoprotein family
FvH4_2g24090	287.564	1.8027	0.283481	6.35916	2.02859e-10	1.45737e-08	3.2028	5.28227	4.40746	21.4797	15.1485	12.1732	0
FvH4_4g29460	33.4038	1.80255	0.596384	3.02246	0.00250726	0.0209508	0.284341	0.361652	0.103031	1.20127	0.924033	0.736225	Cytochrome P450 superfamily protein
FvH4_7g22910	11801.9	1.79871	0.285064	6.30983	2.79342e-10	1.93032e-08	76.6825	128.054	77.9308	249.245	394.251	391.82	rubisco activase
FvH4_4g32190	74.1921	1.79617	0.406041	4.42361	9.70639e-06	0.000202408	2.29556	1.55718	1.59704	5.37556	6.96262	7.63009	0
FvH4_4g26840	107.607	1.79464	0.500923	3.58266	0.000340107	0.00416618	0.610402	0.247537	0.984725	1.89646	1.89101	2.88927	Protein kinase superfamily protein
FvH4_6g41440	37.9859	1.79444	0.57168	3.13888	0.00169595	0.0154358	0.670963	1.13786	0.500138	2.49912	2.21506	3.8324	0
FvH4_2g23570	791.973	1.7935	0.256117	7.00267	2.51136e-12	2.68989e-10	7.56401	8.45105	6.55215	29.3029	36.0521	18.7115	chloroplast stem-loop binding protein of 41 kDa
FvH4_1g13110	284.5	1.789	0.300602	5.9514	2.65853e-09	1.44013e-07	8.90019	14.3481	16.945	43.9276	49.4089	53.6716	RAD-like 6
FvH4_5g04370	244.49	1.78829	0.393646	4.54289	5.54888e-06	0.000125846	3.21427	1.82413	2.93464	6.20776	14.6219	8.11978	WRKY family transcription factor
FvH4_1g07620	213.834	1.78804	0.444765	4.02018	5.81532e-05	0.000949633	1.5044	1.1647	1.83918	10.5008	4.15675	2.5837	cytokinin oxidase 3
FvH4_3g08010	47.7629	1.78795	0.525474	3.40256	0.000667582	0.00727272	0.328385	0.278447	0.666344	2.21975	1.14621	1.3446	alpha/beta-Hydrolases superfamily protein
FvH4_6g48300	47.0437	1.78701	0.482467	3.7039	0.000212307	0.0028169	1.59553	1.90997	2.17652	5.61916	6.14525	8.86145	0
FvH4_3g30980	288.652	1.78649	0.291589	6.12672	8.97083e-10	5.54826e-08	1.73823	2.48804	1.68267	9.90179	7.24762	5.03936	AMP-dependent synthetase and ligase family protein
FvH4_6g53330	95.2471	1.77902	0.372101	4.78102	1.7441e-06	4.60014e-05	0.812673	0.629168	0.737458	3.36084	3.02797	1.68506	cytochrome P450, family 94, subfamily B, polypeptide 2
FvH4_2g33990	106.367	1.77577	0.446811	3.97431	7.0583e-05	0.0011165	0.662505	1.05931	0.877926	1.93754	4.70235	2.75372	SPla/RYanodine receptor (SPRY) domain-containing protein
FvH4_1g16050	490.495	1.77484	0.290355	6.11265	9.79889e-10	5.98189e-08	11.2361	13.7518	8.60367	36.7986	54.8097	31.1991	Protein of unknown function (DUF1685)
FvH4_2g41060	170.692	1.77424	0.615906	2.8807	0.00396787	0.0298147	1.57908	0.511952	3.06957	4.12608	3.39871	10.6942	WRKY DNA-binding protein 40
FvH4_6g38370	209.987	1.76979	0.592585	2.98656	0.00282138	0.0228987	4.51724	0.910991	1.24575	10.3276	11.2384	3.12878	WRKY DNA-binding protein 28
FvH4_3g16760	2755.77	1.76955	0.398644	4.43892	9.04095e-06	0.000190387	16.9707	30.0821	44.5792	133.056	156.408	48.9517	Arabidopsis thaliana gibberellin 2-oxidase 1
FvH4_4g27110	136.313	1.76761	0.501476	3.52481	0.000423791	0.00497569	0.64903	3.26962	2.83317	10.0647	7.71985	7.02541	K-box region and MADS-box transcription factor family protein
FvH4_2g38060	240.585	1.76693	0.385062	4.58869	4.46033e-06	0.000104269	3.54574	1.4003	2.67519	6.75414	11.4584	9.05497	cinnamyl alcohol dehydrogenase 9
FvH4_7g17180	146.657	1.76584	0.32787	5.3858	7.2123e-08	2.73665e-06	2.77233	3.95708	2.03589	11.8686	11.3451	8.99222	ATPase, F1 complex, OSCP/delta subunit protein
FvH4_3g03530	50.5753	1.76381	0.657157	2.684	0.00727475	0.0474066	0.143017	0.626552	0.801514	1.15088	1.83612	2.57203	floral meristem identity control protein LEAFY (LFY)
FvH4_7g00640	367.271	1.76333	0.38808	4.54372	5.52703e-06	0.000125592	34.6095	36.8551	34.1219	30.3216	32.0962	34.6107	Protein of unknown function (DUF167)
FvH4_6g37460	4186.84	1.76259	0.178189	9.89168	4.52361e-23	2.53796e-20	26.5202	25.3462	25.4612	112.63	101.775	68.4895	D-3-phosphoglycerate dehydrogenase
FvH4_6g52050	42.1654	1.76045	0.546352	3.22219	0.00127215	0.0122305	0.54791	0.825935	0.28236	1.67546	2.16891	2.17015	S-adenosyl-L-methionine-dependent methyltransferases superfamily protein
FvH4_2g02240	313.735	1.76014	0.316849	5.55513	2.77404e-08	1.1994e-06	1.44424	1.16895	0.742159	4.76237	4.7882	2.72751	Pentatricopeptide repeat (PPR) superfamily protein
FvH4_7g18460	191.814	1.75985	0.283431	6.20909	5.32937e-10	3.42184e-08	1.03962	1.25202	1.48499	4.00113	5.10673	4.44192	Major facilitator superfamily protein
FvH4_7g26410	38.4978	1.75918	0.564643	3.11556	0.00183599	0.0163876	1.06001	1.03363	0.553093	2.71255	2.34753	4.44243	ERF domain protein 12
FvH4_7g26566	293.93	1.75715	0.297618	5.90406	3.54663e-09	1.87383e-07	1.39411	0.744288	1.17744	3.59826	4.6817	3.59827	disease resistance family protein / LRR family protein
FvH4_5g11930	257.862	1.75547	0.415546	4.2245	2.39475e-05	0.000445733	2.4343	4.58394	3.62907	8.42589	20.578	9.07657	myb domain protein 62
FvH4_4g27590	96.9146	1.75471	0.402795	4.35634	1.32255e-05	0.00026255	1.37708	2.00172	1.59675	4.14135	7.57698	6.02715	Glycolipid transfer protein (GLTP) family protein
FvH4_5g00360	21.4616	1.75237	0.657899	2.66358	0.00773129	0.0496539	0.503356	0.554853	0.350189	1.89567	2.18103	1.06689	SAUR-like auxin-responsive protein family
FvH4_6g08790	139.355	1.75209	0.315813	5.54787	2.89172e-08	1.23892e-06	3.56892	2.82775	4.34174	17.0623	11.8868	9.97706	0
FvH4_2g31400	82.446	1.75195	0.564623	3.10287	0.00191655	0.0169717	1.85741	1.28483	2.1537	4.72006	2.8239	10.9724	WRKY DNA-binding protein 50
FvH4_3g00750	1196.85	1.74748	0.288655	6.05388	1.41396e-09	8.3715e-08	4.9563	9.44286	9.64914	38.1558	29.1054	20.2793	inositol transporter 4
FvH4_2g07820	42.756	1.74745	0.627477	2.78488	0.0053547	0.0375965	0.187431	0.22704	0.341517	1.68066	0.760569	0.361155	Protein of unknown function, DUF547
FvH4_6g14780	31.5169	1.74239	0.583054	2.98839	0.00280456	0.02282	0.415849	0.83745	0.904095	1.95764	2.903	2.75442	0
FvH4_3g07042	107.148	1.74053	0.480273	3.62404	0.000290037	0.00364892	0.879031	0.616352	0.901645	5.33792	1.53004	1.95436	Leucine-rich repeat transmembrane protein kinase
FvH4_7g16300	308.817	1.73845	0.345795	5.02741	4.97151e-07	1.51944e-05	1.42133	1.62806	2.03838	4.10552	8.72767	5.06903	cyclic nucleotide gated channel 1
FvH4_3g06960	167.779	1.73752	0.279212	6.22293	4.87965e-10	3.17635e-08	0.666114	0.512795	0.77237	2.82686	2.06764	2.06882	Leucine-rich repeat transmembrane protein kinase
FvH4_5g36850	1954.89	1.73722	0.346892	5.00796	5.50096e-07	1.6576e-05	13.9247	21.3818	40.3307	92.0347	111.685	66.091	EXORDIUM like 2
FvH4_4g36601	103.391	1.73269	0.400551	4.32576	1.52003e-05	0.000298236	0.824956	0.349752	0.597844	2.06625	2.50713	1.68893	phytosulfokin receptor 1
FvH4_4g21600	441.896	1.72879	0.351207	4.92243	8.54772e-07	2.42673e-05	1.33943	1.08305	1.63314	3.5736	7.39923	3.26604	ATP binding cassette subfamily B4
FvH4_3g15440	536.913	1.72826	0.323106	5.34889	8.84929e-08	3.27869e-06	3.06291	1.79635	1.20356	7.39431	6.36542	7.64779	Leucine-rich repeat transmembrane protein kinase
FvH4_5g39400	218.723	1.728	0.485464	3.55949	0.000371579	0.00447642	2.68385	4.87653	3.55653	16.7719	19.2341	4.17408	RING/FYVE/PHD zinc finger superfamily protein
FvH4_6g15590	224.435	1.72667	0.337808	5.11139	3.19796e-07	1.02666e-05	1.53123	1.89972	1.36432	4.37367	7.96173	4.53441	Seven transmembrane MLO family protein
FvH4_6g10440	441.734	1.72457	0.469604	3.6724	0.000240282	0.00312645	2.48618	1.71184	6.82761	16.8598	15.5334	7.00572	alanine:glyoxylate aminotransferase 3
FvH4_6g09510	139.768	1.72425	0.424855	4.05844	4.94012e-05	0.000827944	1.39361	1.10783	2.92884	6.28016	4.86433	7.74821	HAD superfamily, subfamily IIIB acid phosphatase
FvH4_2g29490	137.134	1.72301	0.382265	4.50737	6.56349e-06	0.00014577	1.15245	1.38584	1.28769	7.4866	3.38955	2.98774	0
FvH4_5g24450	81.7597	1.72236	0.434915	3.96023	7.48783e-05	0.00117238	0.462055	1.13619	0.910792	4.03799	2.64718	2.31483	HXXXD-type acyl-transferase family protein
FvH4_5g11760	404.998	1.72165	0.336245	5.12021	3.05196e-07	9.83781e-06	1.57692	1.01463	2.43078	4.75639	6.55586	6.12171	Protein kinase superfamily protein
FvH4_3g34540	874.406	1.71838	0.182766	9.40207	5.34989e-21	2.17353e-18	7.48218	8.95449	9.79599	37.1242	27.8875	27.752	CCT motif family protein
FvH4_2g25390	164.996	1.71612	0.478647	3.58535	0.000336632	0.00413576	2.49036	0.85415	2.85517	5.56625	10.6964	5.22993	alpha/beta-Hydrolases superfamily protein
FvH4_4g21800	305.491	1.71507	0.437114	3.92363	8.72264e-05	0.00133381	6.19153	9.1287	3.48244	15.1704	16.15	33.3424	HY5-homolog
FvH4_3g21440	131.506	1.71231	0.338114	5.06431	4.09879e-07	1.28436e-05	1.06355	1.48034	0.977255	5.79397	3.59392	3.18998	basic helix-loop-helix (bHLH) DNA-binding superfamily protein
FvH4_1g12770	486.129	1.71033	0.397594	4.3017	1.69489e-05	0.000327902	2.69807	6.25464	7.17536	29.52	17.7326	10.5884	S-adenosyl-L-methionine-dependent methyltransferases superfamily protein
FvH4_1g21001	41.3189	1.71019	0.631288	2.70905	0.00674758	0.0447761	1.97363	0.727609	2.08946	5.71757	8.34514	2.64552	0
FvH4_4g33910	205.584	1.70684	0.467236	3.65306	0.000259136	0.00333339	2.3479	1.36871	4.42395	12.0165	4.88888	11.4233	PLAC8 family protein
FvH4_5g12150	193.241	1.70308	0.386438	4.40714	1.04746e-05	0.000215945	0.904941	1.53465	2.69167	6.36401	6.55409	4.9089	B-box type zinc finger protein with CCT domain
FvH4_5g21120	120.874	1.70283	0.406591	4.18807	2.81343e-05	0.000510758	1.30954	2.53398	1.5963	7.03617	8.24456	3.88201	expansin-like B1
FvH4_3g42130	114.236	1.7018	0.312686	5.44251	5.25358e-08	2.0841e-06	1.85973	1.54973	1.52434	6.78093	6.17484	4.32486	Late embryogenesis abundant (LEA) hydroxyproline-rich glycoprotein family
FvH4_4g23360	52.1018	1.70103	0.485962	3.50033	0.000464688	0.00538344	0.504564	0.825109	1.21189	4.0371	2.42918	2.43057	0
FvH4_3g39570	208.284	1.70056	0.462343	3.67813	0.000234946	0.00306379	1.62023	2.78119	1.12263	9.40662	7.62924	2.70317	UDP-Glycosyltransferase superfamily protein
FvH4_7g26740	37.1345	1.70039	0.578685	2.93836	0.0032995	0.0257712	1.17204	1.61494	0.849376	2.54653	5.14896	4.79904	glycine-rich protein
FvH4_3g03431	137.055	1.70028	0.384702	4.41973	9.8823e-06	0.000205231	0.758363	0.615479	0.628095	2.46896	3.24424	1.28383	S-locus lectin protein kinase family protein
FvH4_2g08510	124.047	1.70019	0.432126	3.93447	8.3379e-05	0.00128499	1.44412	1.27775	2.54813	4.27453	8.70587	5.02084	unknown seed protein like 1
FvH4_4g11391	182.715	1.6956	0.288029	5.8869	3.93495e-09	2.0514e-07	3.73198	3.84255	5.62548	14.1064	16.5813	14.5875	0
FvH4_6g49360	572.363	1.69542	0.255295	6.64105	3.1146e-11	2.61183e-09	14.7158	12.5105	13.3877	14.3032	10.4145	13.752	Protein of unknown function (DUF185)
FvH4_3g41140	60.2207	1.69143	0.53429	3.16575	0.00154682	0.0143403	15.8395	16.1283	15.4567	22.0779	16.1361	17.5159	Tetratricopeptide repeat (TPR)-like superfamily protein
FvH4_5g00610	5045.66	1.68905	0.246142	6.86209	6.78591e-12	6.71862e-10	16.6668	12.4626	12.582	37.8519	62.6431	41.9054	Copper amine oxidase family protein
FvH4_2g26400	147.258	1.68903	0.426071	3.9642	7.36415e-05	0.00115604	1.00461	1.96987	3.31256	9.48885	5.80392	6.5029	Pathogenesis-related thaumatin superfamily protein
FvH4_2g11350	338.587	1.6873	0.349964	4.82137	1.42579e-06	3.83092e-05	1.22823	0.800518	2.2	4.75305	5.28658	4.40653	glutamate receptor 2.8
FvH4_6g19352	113.436	1.68663	0.368137	4.58153	4.61578e-06	0.000107689	0.408288	0.3462	0.412048	1.64278	1.6235	0.786718	Long-chain fatty alcohol dehydrogenase family protein
FvH4_6g01490	584.371	1.68002	0.356049	4.7185	2.37589e-06	6.00702e-05	2.85956	1.68266	5.30226	11.4858	11.4765	10.5687	PR5-like receptor kinase
FvH4_6g04001	2346.79	1.67965	0.236619	7.09853	1.26087e-12	1.42158e-10	63.4042	54.0452	34.8797	182.391	193.068	147.019	0
FvH4_6g12370	1329.86	1.67866	0.263152	6.37903	1.78215e-10	1.29613e-08	15.5353	14.1072	9.49529	44.7551	57.1927	32.2869	high cyclic electron flow 1
FvH4_1g07120	99.4958	1.67674	0.404189	4.1484	3.34805e-05	0.000595872	0.402768	0.483818	0.635661	1.69619	2.39155	1.11023	cysteine-rich RLK (RECEPTOR-like protein kinase) 10
FvH4_5g34191	32.7792	1.67549	0.543494	3.08281	0.00205055	0.0178598	1.53171	1.14598	1.35815	3.48026	4.59809	5.46878	phosphoglucan, water dikinase
FvH4_4g32180	213.124	1.67412	0.435869	3.84089	0.00012259	0.00177439	9.41437	2.49766	4.95578	17.7917	17.0176	22.0354	0
FvH4_6g41890	93.4319	1.67221	0.354103	4.72237	2.33115e-06	5.91293e-05	1.55197	1.86428	2.09946	6.66078	7.55487	4.61028	0
FvH4_7g22333	924.659	1.66857	0.44391	3.7588	0.000170731	0.00232415	7.88597	3.3727	10.708	11.8569	31.7718	28.8909	heat shock cognate protein 70-1
FvH4_6g42870	354.977	1.66529	0.366376	4.54529	5.48604e-06	0.000125143	3.50808	1.8051	1.99907	6.63044	12.0391	5.95077	WRKY family transcription factor
FvH4_1g16130	64.4393	1.66508	0.431889	3.85534	0.000115568	0.00168517	1.32818	0.974011	0.874079	4.85295	3.80208	2.28255	basic helix-loop-helix (bHLH) DNA-binding superfamily protein
FvH4_7g13820	143.151	1.6641	0.410185	4.05696	4.97161e-05	0.000830859	0.820227	0.706032	0.922246	3.22824	3.84122	1.30508	acetyl Co-enzyme a carboxylase carboxyltransferase alpha subunit
FvH4_3g07990	437.926	1.6636	0.319376	5.20889	1.89973e-07	6.40418e-06	3.67824	4.78092	6.11687	25.6346	14.3067	10.5146	TRICHOME BIREFRINGENCE-LIKE 38
FvH4_6g45140	530.235	1.66333	0.217934	7.63228	2.30631e-14	3.50619e-12	3.94805	3.31988	4.6918	13.0668	15.206	12.0108	Regulator of Vps4 activity in the MVB pathway protein
FvH4_7g23610	152.447	1.6607	0.345926	4.80074	1.58079e-06	4.2072e-05	0.726863	1.21982	1.2291	4.69396	2.53708	3.58896	ROP guanine nucleotide exchange factor 5
FvH4_5g03960	1114.36	1.65765	0.405353	4.0894	4.3249e-05	0.000734236	45.1539	81.9313	31.5821	198.315	258.774	84.7108	0
FvH4_4g09530	122.17	1.65756	0.405877	4.08389	4.42875e-05	0.000749706	0.586021	0.337185	0.849376	1.97053	1.56182	2.35919	lipoxygenase 1
FvH4_7g32980	920.812	1.65157	0.378772	4.36033	1.29869e-05	0.000258465	14.2194	7.8878	11.7725	22.9194	29.4307	58.1268	2-oxoglutarate (2OG) and Fe(II)-dependent oxygenase superfamily protein
FvH4_2g26410	3779.8	1.65129	0.258273	6.39359	1.62036e-10	1.18947e-08	22.2068	37.5124	41.0958	138.074	122.462	81.3412	like AUX1 3
FvH4_7g17930	27.0509	1.65009	0.587637	2.80801	0.00498481	0.0357353	0.381379	0.262748	0.248746	1.28898	1.10167	0.643008	AP2/B3-like transcriptional factor family protein
FvH4_3g21690	65.3265	1.64893	0.436601	3.77675	0.000158887	0.00219719	0.767674	1.6102	1.26492	4.75999	4.5907	2.99734	PsbQ-like 1
FvH4_3g38330	1981.95	1.64709	0.328409	5.01537	5.29314e-07	1.6089e-05	20.8562	8.79759	11.7685	61.7431	50.2994	28.6097	Tetratricopeptide repeat (TPR)-like superfamily protein
FvH4_1g14400	588.681	1.64614	0.303006	5.43271	5.55041e-08	2.1738e-06	16.6987	12.5804	19.8499	84.9763	47.7739	35.0697	0
FvH4_6g20510	143.672	1.64579	0.415907	3.95711	7.58615e-05	0.00118541	1.64853	2.69927	1.28532	4.11702	7.6904	6.81852	nuclear factor Y, subunit A2
FvH4_6g10791	425.407	1.64554	0.304561	5.403	6.55354e-08	2.51102e-06	10.3926	11.1567	6.52267	32.4548	40.67	21.3111	0
FvH4_5g24680	57.3587	1.64537	0.426472	3.85809	0.000114277	0.00166738	1.62996	1.07496	0.892485	4.4159	3.4877	4.14401	0
FvH4_7g25570	84.1037	1.64441	0.588531	2.79409	0.00520465	0.0367412	0.778648	1.46196	0.999589	7.6802	2.19569	1.50035	Peroxidase superfamily protein
FvH4_3g36200	722.784	1.64413	0.177612	9.25683	2.10584e-20	7.75345e-18	6.40963	6.74793	6.50022	21.7295	24.3849	19.47	Protein kinase superfamily protein
FvH4_4g28030	723.662	1.64389	0.330661	4.97151	6.64344e-07	1.94467e-05	7.31608	6.86966	10.5043	16.2396	33.1187	31.2691	AP2/B3 transcription factor family protein
FvH4_1g23380	108.983	1.64364	0.554061	2.96654	0.00301172	0.024057	0.439516	0.274605	1.04607	1.1169	1.871	2.69667	lectin protein kinase family protein
FvH4_5g09600	87.9499	1.63599	0.387579	4.22106	2.43154e-05	0.000451273	0.537915	0.32308	0.519767	1.92626	1.65096	1.03649	Zinc finger (C3HC4-type RING finger) family protein
FvH4_4g19010	9900.28	1.63392	0.326389	5.00606	5.55568e-07	1.66982e-05	201.769	156.809	420.635	751.192	898.905	906.961	MLP-like protein 423
FvH4_6g01940	154.371	1.6338	0.333744	4.89536	9.81284e-07	2.73645e-05	3.34929	4.35994	2.40671	11.4338	13.6267	8.72606	Protein of unknown function (DUF640)
FvH4_5g18280	379.171	1.63197	0.372802	4.37758	1.20007e-05	0.00024211	2.53805	4.17863	4.48793	21.4861	8.83857	7.90628	Kinase interacting (KIP1-like) family protein
FvH4_4g10780	1300.69	1.63144	0.243046	6.71247	1.91359e-11	1.741e-09	3.28237	2.74266	4.8597	11.1082	13.0624	11.601	multidrug resistance-associated protein 3
FvH4_2g10390	28879.6	1.63054	0.279382	5.83625	5.33903e-09	2.65981e-07	246.283	394.165	272.602	738.221	952.337	1279.06	fructose-bisphosphate aldolase 2
FvH4_5g01350	8771.72	1.62996	0.277341	5.8771	4.17527e-09	2.14817e-07	79.2184	66.7912	93.3701	179.003	357.899	243.339	hydroxymethylglutaryl-CoA synthase / HMG-CoA synthase / 3-hydroxy-3-methylglutaryl coenzyme A synthase
FvH4_7g20000	180.734	1.62729	0.317321	5.12822	2.92492e-07	9.46741e-06	3.70768	2.70439	3.69817	8.77764	13.8196	10.3706	0
FvH4_1g18270	460.231	1.62392	0.321901	5.04479	4.54026e-07	1.40035e-05	2.72745	3.01454	3.02091	15.0165	9.49879	5.08548	Integrase-type DNA-binding superfamily protein
FvH4_2g12820	375.435	1.6232	0.336098	4.82956	1.36837e-06	3.6935e-05	2.71059	2.92756	2.33528	14.2574	5.07416	7.52806	laccase 14
FvH4_c3g00070	4326.79	1.61687	0.161828	9.99125	1.66477e-23	1.18875e-20	247.172	288.606	283.325	877.596	998.606	803.151	0
FvH4_3g40280	164.781	1.61677	0.376587	4.2932	1.76114e-05	0.00033877	2.58377	6.17933	6.60639	19.2566	17.7978	13.5954	allergen-related
FvH4_5g24190	114.92	1.61608	0.38275	4.22229	2.41834e-05	0.000449415	1.21244	1.57233	1.04749	3.07622	4.05169	5.26792	KAR-UP F-box 1
FvH4_4g01400	3678.91	1.61419	0.277386	5.81931	5.90912e-09	2.91913e-07	35.7251	28.3902	32.0943	69.7663	142.291	97.9694	cytochrome P450, family 716, subfamily A, polypeptide 1
FvH4_5g02600	139.601	1.61275	0.393805	4.09529	4.21644e-05	0.000718411	0.665516	0.607719	0.747933	3.46048	2.16891	1.1344	Protein of unknown function (DUF3741)
FvH4_5g23070	76.4278	1.61187	0.477476	3.37582	0.000735949	0.0078791	0.492892	0.986333	0.640098	3.04618	2.8286	1.19667	UDP-Glycosyltransferase superfamily protein
FvH4_5g18260	452.886	1.60969	0.39181	4.10835	3.98493e-05	0.000685409	3.42449	4.55293	2.64074	8.15485	7.66722	18.0499	cytochrome P450, family 716, subfamily A, polypeptide 1
FvH4_7g17240	378.907	1.60541	0.288805	5.55879	2.71648e-08	1.17667e-06	5.4328	5.69588	3.19626	14.1364	14.4308	17.7394	0
FvH4_5g14931	32.875	1.60503	0.57234	2.80433	0.00504206	0.0359258	1.4862	1.33895	1.50786	6.27881	2.50431	5.36945	0
FvH4_3g17200	72.7154	1.60155	0.395203	4.05246	5.06811e-05	0.000844589	0.482338	0.621662	0.894845	2.42202	1.80201	2.23056	cytochrome P450, family 72, subfamily A, polypeptide 13
FvH4_4g26830	205.837	1.60118	0.325214	4.92346	8.50284e-07	2.41982e-05	1.63466	2.34312	1.69233	4.69797	7.83244	5.71833	Protein kinase superfamily protein
FvH4_7g22750	270.889	1.59669	0.357935	4.46084	8.16389e-06	0.000174727	3.39665	3.9109	6.50885	21.3028	9.19205	14.6055	Protein of unknown function (DUF674)
FvH4_5g03343	212.974	1.596	0.499385	3.19593	0.00139379	0.0132007	6.09637	1.52038	6.0293	9.60966	20.3295	13.3016	Late embryogenesis abundant (LEA) hydroxyproline-rich glycoprotein family
FvH4_3g13435	170.861	1.596	0.522979	3.05175	0.00227514	0.0194034	0.380325	0.353201	1.48047	2.00246	2.3542	2.66961	disease resistance family protein / LRR family protein
FvH4_6g42610	113.756	1.59517	0.358015	4.4556	8.36603e-06	0.000178082	0.997759	0.948578	0.490814	2.7299	2.4746	2.69448	Lycopene beta/epsilon cyclase protein
FvH4_1g03080	522.278	1.59382	0.244803	6.51062	7.48419e-11	5.74454e-09	8.04534	5.78621	5.94204	23.743	24.9531	15.4256	Tetratricopeptide repeat (TPR)-like superfamily protein
FvH4_1g09560	254.616	1.59327	0.464849	3.42749	0.000609188	0.00674255	0.738255	2.43282	2.91825	8.97608	3.97432	6.87013	Plant invertase/pectin methylesterase inhibitor superfamily
FvH4_3g05490	174.771	1.59077	0.371646	4.28034	1.86607e-05	0.000357496	2.25252	1.90997	1.39642	9.6267	3.97276	4.72706	Glycosyl hydrolase superfamily protein
FvH4_2g35700	7614.55	1.59061	0.23985	6.63171	3.31827e-11	2.76296e-09	89.5941	140.31	163.339	454.25	480.61	335.023	tonoplast intrinsic protein 4;1
FvH4_3g22890	2244.48	1.58968	0.286323	5.55206	2.82317e-08	1.21396e-06	28.3679	46.3065	51.4154	149.165	172.263	86.9956	Protein of unknown function, DUF584
FvH4_5g17360	99.9963	1.58932	0.361723	4.39375	1.11414e-05	0.000227502	0.816446	0.59339	0.676202	2.54825	2.70938	1.48891	SCARECROW-like 14
FvH4_5g13520	247.788	1.5891	0.293844	5.40797	6.37426e-08	2.4463e-06	1.32964	2.58125	2.27204	6.97741	6.87313	6.068	Squamosa promoter-binding protein-like (SBP domain) transcription factor family protein
FvH4_2g01660	255.688	1.58862	0.511543	3.10554	0.0018993	0.0168627	2.42758	3.32514	11.3675	18.3029	13.3956	22.6685	Disease resistance-responsive (dirigent-like protein) family protein
FvH4_1g21540	203.175	1.58507	0.412594	3.84171	0.000122181	0.00176956	1.73041	1.27753	1.33186	2.75136	7.39728	3.56422	Cupredoxin superfamily protein
FvH4_2g10760	212.721	1.5836	0.350139	4.52276	6.10376e-06	0.000137111	2.4147	5.47017	3.05062	12.2157	13.4993	9.54867	SAUR-like auxin-responsive protein family
FvH4_3g44752	573.268	1.58032	0.223928	7.05724	1.6984e-12	1.87893e-10	8.97002	11.2731	12.7225	45.746	32.3505	28.3567	Disease resistance-responsive (dirigent-like protein) family protein
FvH4_3g05290	60.2739	1.57559	0.506889	3.10835	0.00188138	0.0167231	0.589214	0.853504	0.683203	3.24792	2.67125	1.01707	DEGP protease 5
FvH4_6g16150	86.9478	1.57467	0.446829	3.52409	0.000424943	0.00498673	0.194287	0.343212	0.478718	1.60254	0.927585	0.756531	non-intrinsic ABC protein 12
FvH4_3g22640	42.2735	1.57257	0.553304	2.84214	0.00448116	0.0329432	0.579219	1.69169	1.64172	3.79099	3.71813	4.83634	0
FvH4_4g27620	37.242	1.57039	0.575654	2.72801	0.00637177	0.0428371	0.67365	1.71362	2.14805	6.26121	4.86485	3.40734	0
FvH4_2g04280	391.935	1.56986	0.319522	4.91317	8.96166e-07	2.52599e-05	1.72485	2.14571	2.55262	10.6512	6.07514	4.13258	Glycosyl hydrolase family protein
FvH4_7g27220	82.2685	1.56969	0.380454	4.12582	3.69416e-05	0.00064243	0.247335	0.314584	0.491639	1.23686	1.0717	1.02125	Leucine-rich repeat protein kinase family protein
FvH4_5g13890	183.054	1.56624	0.266655	5.87367	4.2625e-09	2.18827e-07	1.0929	1.12066	1.14935	3.95149	2.81438	3.86893	Concanavalin A-like lectin protein kinase family protein
FvH4_2g21690	222.357	1.56409	0.333596	4.68858	2.75101e-06	6.84527e-05	2.11093	2.83768	3.34314	9.99331	11.1048	5.30757	2-oxoglutarate (2OG) and Fe(II)-dependent oxygenase superfamily protein
FvH4_5g19980	373.721	1.56383	0.282508	5.53552	3.10305e-08	1.31986e-06	2.46031	2.9883	3.54669	7.51273	9.09182	11.3873	alpha/beta-Hydrolases superfamily protein
FvH4_6g28640	130.296	1.56293	0.360628	4.3339	1.46489e-05	0.000288618	1.0123	1.20471	1.13259	3.92729	4.63423	2.10456	NDH-dependent cyclic electron flow 1
FvH4_5g23520	2390.15	1.56268	0.239831	6.51577	7.23189e-11	5.58729e-09	23.9681	32.4649	19.7196	70.2646	94.2654	74.6235	phosphoribulokinase
FvH4_2g13840	224.496	1.56141	0.273899	5.70069	1.19322e-08	5.54575e-07	1.36941	1.55701	2.1472	4.94389	5.72383	5.20237	Duplicated homeodomain-like superfamily protein
FvH4_3g03231	202.267	1.56132	0.283233	5.51248	3.53807e-08	1.47821e-06	1.10813	1.03622	0.888623	3.31024	3.93894	2.35474	S-locus lectin protein kinase family protein
FvH4_3g08341	110.852	1.56057	0.350997	4.44611	8.74389e-06	0.000185233	0.777417	1.04795	1.38681	3.77284	3.83878	2.53505	UDP-Glycosyltransferase superfamily protein
FvH4_7g25370	389.74	1.56057	0.347663	4.48875	7.16429e-06	0.000156604	2.93728	4.6909	2.52825	13.399	13.187	5.97226	0
FvH4_4g25460	137.024	1.56013	0.368645	4.23206	2.31566e-05	0.000432588	5.42273	3.60773	7.64202	23.4434	17.1103	12.3779	0
FvH4_2g24611	88.4126	1.55874	0.357345	4.36199	1.28884e-05	0.000257156	0.647658	0.952968	0.83932	3.12708	1.99925	2.60602	Rho GTPase activating protein with PAK-box/P21-Rho-binding domain
FvH4_7g10780	1222.49	1.55717	0.153463	10.1469	3.42033e-24	2.77919e-21	15.4901	14.8201	15.5363	47.6666	47.7285	48.2284	Remorin family protein
FvH4_2g02540	2469.25	1.55635	0.283973	5.48063	4.23813e-08	1.7308e-06	12.8235	8.26383	11.8103	24.5806	46.3916	31.0543	Leucine-rich receptor-like protein kinase family protein
FvH4_4g22190	388.214	1.5533	0.266763	5.82278	5.78777e-09	2.86519e-07	8.04124	8.25602	11.1213	40.5562	22.2488	24.2684	0
FvH4_4g34970	41.1319	1.55314	0.52072	2.98269	0.00285729	0.0230975	0.729139	0.35329	0.483113	2.36376	1.40415	1.20425	CYCLIN D1;1
FvH4_2g23840	50.4322	1.55194	0.421016	3.68618	0.000227646	0.00299177	0.705608	0.598305	0.692292	1.99171	2.40409	1.83025	isopentenyltransferase 3
FvH4_1g09660	93.1579	1.55147	0.435525	3.56231	0.000367608	0.00443539	0.86324	0.42698	1.16776	3.33438	1.93947	2.42572	O-Glycosyl hydrolases family 17 protein
FvH4_5g10430	165.791	1.55125	0.450003	3.4472	0.000566436	0.0063474	2.18742	2.78216	1.29837	7.74508	3.10919	8.80605	2-oxoglutarate (2OG) and Fe(II)-dependent oxygenase superfamily protein
FvH4_7g21070	95.4643	1.55097	0.482629	3.21358	0.0013109	0.0125416	0.50318	0.246663	0.346421	1.0705	1.7639	0.598401	disease resistance protein (TIR-NBS-LRR class), putative
FvH4_3g24180	33.7221	1.54913	0.520701	2.97508	0.0029291	0.0235487	0.590824	0.450879	0.411042	1.79718	1.73513	1.05306	Plant protein of unknown function (DUF868)
FvH4_5g33810	1069.53	1.5478	0.356803	4.33795	1.43816e-05	0.000283825	6.39495	9.00017	18.9581	37.0732	29.1163	40.5025	beta HLH protein 93
FvH4_1g10140	1527.27	1.54466	0.269669	5.72798	1.01631e-08	4.78965e-07	25.8662	36.8835	33.4414	91.5025	137.814	70.4002	RING/U-box superfamily protein
FvH4_6g21010	400	1.54065	0.347129	4.43827	9.06835e-06	0.000190451	1.24511	2.97534	2.40183	9.95764	5.25334	5.74709	ABC-2 type transporter family protein
FvH4_7g04070	6100.18	1.53912	0.294686	5.22289	1.7615e-07	6.01566e-06	94.7735	45.8832	90.5833	243.917	177.938	290.564	alpha/beta-Hydrolases superfamily protein
FvH4_4g33890	295.446	1.53901	0.402932	3.81952	0.000133709	0.00190261	5.5379	4.17399	9.37711	13.1146	16.9704	27.6509	PLANT CADMIUM RESISTANCE 2
FvH4_4g19350	3648.32	1.53891	0.390407	3.9418	8.08716e-05	0.00125372	13.36	26.6207	19.2034	73.9305	88.8543	24.014	beta-xylosidase 1
FvH4_5g37670	45.6214	1.53744	0.498071	3.08679	0.00202331	0.0177041	0.494455	0.638876	0.436822	1.75074	2.17647	0.998119	S-adenosyl-L-methionine-dependent methyltransferases superfamily protein
FvH4_5g03050	332.32	1.53738	0.243775	6.30656	2.85305e-10	1.96003e-08	3.50392	3.41572	4.72617	11.1405	13.5873	11.1378	MAP kinase 4
FvH4_6g02560	91.1256	1.53678	0.334003	4.60109	4.20288e-06	9.89378e-05	1.94955	2.59131	2.50491	9.10769	6.89993	6.04089	0
FvH4_7g34200	791.111	1.53549	0.299755	5.12247	3.0156e-07	9.73418e-06	8.14981	10.0202	8.11111	19.1064	38.7134	22.7484	GroES-like zinc-binding dehydrogenase family protein
FvH4_6g24823	86.9681	1.53526	0.418908	3.66491	0.000247421	0.00320166	3.60403	7.1624	3.52597	15.4436	17.6766	11.6103	0
FvH4_3g42290	692.535	1.53468	0.310969	4.93516	8.00869e-07	2.30824e-05	9.92946	7.77354	9.04622	25.7468	40.6212	16.5007	farnesyl diphosphate synthase 1
FvH4_3g11504	92.6482	1.53457	0.34965	4.38887	1.13943e-05	0.000231461	0.570638	0.789456	0.679076	1.82713	2.35688	2.09781	NB-ARC domain-containing disease resistance protein
FvH4_1g12742	258.817	1.53446	0.506899	3.02716	0.00246866	0.0206795	1.74503	0.845522	4.21196	5.7775	5.3837	9.4526	cytochrome BC1 synthesis
FvH4_6g01480	297.596	1.53235	0.473474	3.23641	0.00121044	0.0117705	1.09754	0.973925	3.5367	4.35032	5.54209	7.0822	receptor serine/threonine kinase, putative
FvH4_2g14330	202.31	1.53074	0.38209	4.00624	6.16935e-05	0.0010012	0.732195	1.41761	1.48574	5.82138	3.24309	2.42195	ABC-2 type transporter family protein
FvH4_7g32520	3752.1	1.52836	0.181232	8.43317	3.36414e-17	7.83112e-15	23.5628	27.174	21.8693	78.1155	86.2253	60.043	YELLOW STRIPE like 3
FvH4_2g15511	755.486	1.52732	0.28637	5.33339	9.63964e-08	3.54919e-06	3.0453	2.15006	1.81661	8.23888	8.94827	4.5949	FAD/NAD(P)-binding oxidoreductase family protein
FvH4_6g12870	283.786	1.52391	0.508244	2.99839	0.0027141	0.0222995	0.86789	0.890837	3.04548	3.2972	4.00245	7.06331	lectin protein kinase family protein
FvH4_5g11060	183.791	1.52248	0.323984	4.69924	2.61128e-06	6.54598e-05	1.56835	0.836191	0.826601	3.64853	3.43212	2.86174	oligopeptide transporter 7
FvH4_4g19501	53.2039	1.52123	0.497965	3.05489	0.00225143	0.0192639	1.31273	1.72024	1.6605	4.09103	7.23928	3.04684	0
FvH4_6g12390	319.952	1.5198	0.501898	3.0281	0.00246097	0.0206603	8.18815	2.60361	11.3284	11.7257	27.3708	26.759	PAR1 protein
FvH4_6g45700	51.5788	1.51866	0.439466	3.4557	0.000548864	0.00619886	0.828131	0.926899	0.768185	2.04721	2.83872	2.77652	Protein of unknown function (DUF1262)
FvH4_6g54120	707.159	1.51742	0.272578	5.56691	2.59294e-08	1.12939e-06	9.51574	6.45104	8.15531	22.1511	33.0648	18.3134	GRAM domain family protein
FvH4_7g14990	176.604	1.51739	0.30259	5.01467	5.31243e-07	1.6111e-05	1.64484	1.14676	2.01318	4.72976	5.52566	4.3315	Protein of unknown function (DUF604)
FvH4_4g25960	517.311	1.51688	0.258012	5.8791	4.12495e-09	2.13159e-07	17.6654	21.8369	14.8072	49.532	49.3214	65.8906	0
FvH4_4g23890	354.991	1.51023	0.3174	4.75813	1.95396e-06	5.07196e-05	2.61251	5.07582	3.14851	14.1634	11.8448	7.5113	sulfite oxidase
FvH4_6g39460	1791.95	1.50912	0.290499	5.19493	2.048e-07	6.85514e-06	22.4997	29.3079	15.9956	49.9672	83.1048	70.6219	zinc transporter 1 precursor
FvH4_1g26620	2003.74	1.50617	0.185408	8.12352	4.52846e-16	9.04311e-14	11.4469	14.1566	11.708	49.0663	33.1383	32.3145	HCO3- transporter family
FvH4_7g32570	2098.93	1.50534	0.28899	5.20895	1.89913e-07	6.40418e-06	50.8734	33.2286	39.1889	152.356	156.919	69.2553	homeobox 7
FvH4_1g10910	493.332	1.50367	0.301311	4.99042	6.02492e-07	1.79257e-05	9.8891	13.1555	9.27518	28.9456	45.9174	23.0354	SEC14 cytosolic factor family protein / phosphoglyceride transfer family protein
FvH4_6g10250	493.752	1.50365	0.455062	3.30428	0.000952197	0.00969644	5.4848	2.57578	12.752	23.413	24.1853	15.5546	Peroxidase superfamily protein
FvH4_6g11330	112.983	1.50263	0.419899	3.57855	0.000345502	0.00420093	1.71077	0.942899	2.18204	3.68951	6.2871	4.42272	Homeodomain-like superfamily protein
FvH4_5g10890	364.751	1.50213	0.336245	4.46739	7.9181e-06	0.00017055	5.34707	2.55034	2.82647	8.61838	12.2279	11.2122	methionine gamma-lyase
FvH4_3g01900	4486.85	1.50146	0.29837	5.03223	4.8481e-07	1.48945e-05	33.8818	66.0389	32.6278	114.141	127.561	155.45	APS reductase 3
FvH4_6g32850	620.054	1.50115	0.309617	4.84842	1.24447e-06	3.40195e-05	10.3172	20.6634	12.1795	35.614	52.3236	41.7839	Mannose-binding lectin superfamily protein
FvH4_4g22220	123.479	1.50039	0.346813	4.32622	1.51688e-05	0.000297866	2.80106	2.85012	2.97722	11.0899	10.0691	5.26234	RNA-binding (RRM/RBD/RNP motifs) family protein
FvH4_7g25500	1196.3	1.49934	0.339189	4.42037	9.85325e-06	0.000204927	10.4791	31.2239	16.5794	67.8083	56.8318	52.6812	Transmembrane amino acid transporter family protein
FvH4_6g43040	1895.36	1.49646	0.335732	4.45731	8.29927e-06	0.000176981	31.3071	79.6387	50.7158	206.503	107.018	177.348	0
FvH4_2g14031	92.7854	1.49645	0.393086	3.80694	0.000140698	0.00198528	0.887559	1.71042	1.1227	3.16859	3.98821	4.0164	Disease resistance protein (TIR-NBS-LRR class) family
FvH4_2g23490	92.133	1.49634	0.339053	4.4133	1.01806e-05	0.000210804	0.411329	0.43182	0.51101	1.49424	1.08446	1.4908	TIC-like
FvH4_3g38461	157.403	1.49467	0.382497	3.90765	9.31964e-05	0.00141227	1.50489	1.83227	1.20804	6.85618	2.58226	4.4983	ammonium transporter 1;1
FvH4_4g02260	214.727	1.49392	0.319987	4.66867	3.03149e-06	7.44103e-05	4.95554	5.80632	3.7088	13.834	11.1916	18.2727	AUX/IAA transcriptional regulator family protein
FvH4_4g35180	272.314	1.49375	0.349778	4.27057	1.94977e-05	0.000372019	3.77817	2.3335	3.43436	6.44103	13.0696	8.763	matrix metalloproteinase
FvH4_5g36970	123.88	1.49316	0.345322	4.32398	1.53243e-05	0.000300417	1.10553	0.781176	1.55962	4.19908	3.37091	2.80478	UDP-Glycosyltransferase superfamily protein
FvH4_5g32740	169.976	1.4928	0.408484	3.6545	0.000257684	0.00331806	2.40642	1.10723	1.25454	6.1607	5.67599	2.69584	NB-ARC domain-containing disease resistance protein
FvH4_2g29120	114.614	1.49272	0.440862	3.3859	0.000709442	0.00766145	0.342714	0.740555	0.820403	2.94648	1.70319	1.20357	phospholipase D alpha 1
FvH4_3g05530	202.483	1.48719	0.407896	3.64599	0.000266365	0.00340196	1.97847	1.8363	4.37113	11.489	8.36672	4.99715	gibberellin 2-oxidase
FvH4_4g31851	52.6033	1.48604	0.521542	2.84933	0.00438118	0.0324139	0.717219	0.760189	0.285872	1.42846	1.61859	2.20254	zinc knuckle (CCHC-type) family protein
FvH4_2g03250	391.916	1.48536	0.319538	4.64846	3.34423e-06	8.0907e-05	4.64155	3.09234	3.79903	12.4295	15.5673	6.70774	UDP-glucosyltransferase 74F2
FvH4_6g34810	119.803	1.4821	0.299573	4.94737	7.52217e-07	2.18023e-05	1.61005	2.04781	1.93868	6.57781	5.84339	4.41488	0
FvH4_7g22821	1073.6	1.48186	0.300669	4.92856	8.28388e-07	2.37471e-05	8.91106	12.0559	11.1132	28.7026	46.8485	20.2039	UDP-Glycosyltransferase superfamily protein
FvH4_2g01330	72.3398	1.48092	0.46627	3.17609	0.00149273	0.0139195	0.386397	0.953126	0.570224	2.69669	1.38675	1.72597	amino acid permease 2
FvH4_6g46930	71.5961	1.47912	0.425387	3.47713	0.000506817	0.00579459	0.382913	0.295167	0.26236	0.672297	0.96365	1.1235	alpha-amylase-like 3
FvH4_3g29440	1600.52	1.47881	0.208652	7.08745	1.36607e-12	1.52559e-10	23.4049	24.5019	16.5364	60.6471	64.477	65.9521	zinc transporter 11 precursor
FvH4_4g04310	527.035	1.47789	0.251751	5.87046	4.34588e-09	2.22139e-07	2.02429	3.44132	2.42774	7.94365	7.16601	8.35556	Cyclopropane-fatty-acyl-phospholipid synthase
FvH4_6g41090	484.97	1.47739	0.315606	4.68113	2.85292e-06	7.07644e-05	14.6148	15.6407	21.8818	83.5125	38.0499	37.1147	0
FvH4_6g11081	122.085	1.47718	0.36208	4.0797	4.50935e-05	0.000762267	0.461409	0.412583	0.680924	1.25568	1.44594	1.84281	receptor like protein 6
FvH4_6g32530	368.287	1.47578	0.519121	2.84284	0.00447129	0.0328946	6.451	13.1099	10.1382	42.7824	41.1195	6.88285	oxidative stress 3
FvH4_3g34010	72.832	1.47415	0.550838	2.6762	0.00744624	0.0482705	2.34028	3.17502	7.46237	7.90967	13.1825	16.3466	0
FvH4_3g36900	38.2088	1.47349	0.475846	3.09656	0.00195779	0.0172526	0.354993	0.329677	0.294015	1.17532	1.04173	0.716598	Tetratricopeptide repeat (TPR)-like superfamily protein
FvH4_3g07150	448.814	1.4714	0.205101	7.17401	7.28342e-13	8.80136e-11	7.15345	5.81095	5.63522	19.1941	20.2169	15.7566	BES1/BZR1 homolog 4
FvH4_2g25860	797.251	1.46692	0.372092	3.94236	8.06837e-05	0.00125163	55.8992	22.2181	33.5807	108.847	156.516	65.1931	senescence-associated gene 21
FvH4_6g19530	192.011	1.4661	0.349267	4.19763	2.69722e-05	0.000494224	3.45735	2.13206	2.06517	5.7667	9.73488	6.86374	F-box family protein
FvH4_5g36910	79.9053	1.46559	0.445374	3.2907	0.000999374	0.0100983	0.617513	1.23762	1.56222	2.90021	3.1081	3.94819	Phosphate-responsive 1 family protein
FvH4_4g18620	79.3833	1.46467	0.409252	3.57889	0.000345061	0.00419773	2.15458	1.41172	2.38471	7.75492	6.22383	3.727	0
FvH4_1g23400	284.75	1.46404	0.353317	4.1437	3.41746e-05	0.000604726	1.27122	1.08736	2.49546	4.44723	4.09087	5.58653	receptor-like protein kinase 1
FvH4_7g16150	1582.03	1.46146	0.230286	6.34627	2.20602e-10	1.57523e-08	18.071	19.6177	23.7573	47.6078	69.5522	61.5244	WRKY DNA-binding protein 46
FvH4_2g12570	322.166	1.46085	0.339295	4.30554	1.66579e-05	0.000322802	2.22231	3.5148	1.992	10.8365	7.89155	4.52505	laccase 14
FvH4_1g23740	62.8148	1.45959	0.488958	2.9851	0.00283489	0.0229771	0.442755	0.563137	1.12944	1.88122	2.66451	1.66361	FAD/NAD(P)-binding oxidoreductase family protein
FvH4_5g09020	4203.23	1.4595	0.214425	6.80658	9.9949e-12	9.53522e-10	10.1449	10.8489	12.8954	47.1986	28.807	25.2129	DNA binding;ATP binding
FvH4_2g25852	248.328	1.45707	0.4395	3.31528	0.000915505	0.00940687	8.49919	3.46552	5.70833	16.5492	26.653	8.72535	0
FvH4_5g33780	215.887	1.45388	0.241084	6.03059	1.63365e-09	9.505e-08	1.19092	1.32602	1.46458	4.82078	3.66022	3.25668	Zinc finger (C3HC4-type RING finger) family protein
FvH4_6g39360	66.5028	1.4519	0.511552	2.83822	0.00453663	0.0332301	1.95218	1.65531	4.09187	5.00287	9.61551	7.37852	0
FvH4_3g30750	474.644	1.45173	0.213269	6.80707	9.96064e-12	9.53522e-10	7.52565	7.66917	9.96698	30.2356	21.0742	22.5829	Protein of unknown function (DUF1635)
FvH4_5g27600	429.867	1.45114	0.502126	2.89	0.00385246	0.029124	2.44171	0.932285	6.07633	9.04536	7.97444	10.3039	alpha/beta-Hydrolases superfamily protein
FvH4_2g29080	121.81	1.44988	0.403142	3.59646	0.000322579	0.0039802	1.71941	1.90819	1.0848	5.46944	5.91632	2.58226	ascorbate peroxidase 6
FvH4_2g39850	924.047	1.44904	0.245083	5.91246	3.37041e-09	1.78473e-07	18.6615	14.2698	10.3765	45.5088	47.0838	34.2222	Sec14p-like phosphatidylinositol transfer family protein
FvH4_2g07950	160.932	1.44831	0.469809	3.08275	0.00205096	0.0178598	1.41703	1.61497	0.724363	5.6206	4.15199	1.51201	cytochrome c biogenesis protein family
FvH4_2g08400	8607.37	1.44726	0.290247	4.9863	6.15461e-07	1.82195e-05	81.2923	60.9909	80.1871	131.402	269.77	234.134	polyol/monosaccharide transporter 5
FvH4_6g01130	144.869	1.44685	0.320414	4.51555	6.3153e-06	0.000141324	1.50781	1.65271	0.916806	4.79423	3.41714	3.79112	non-photochemical quenching 1
FvH4_2g40530	76.3966	1.44611	0.471113	3.06956	0.00214375	0.0185038	2.23106	4.14737	3.68144	10.7722	5.53589	12.8969	0
FvH4_3g16410	45.4971	1.44489	0.467185	3.09275	0.00198311	0.01743	0.702083	0.669731	0.678397	2.82488	1.94357	1.29645	Leucine-rich repeat receptor-like protein kinase family protein
FvH4_5g12760	72.4781	1.44191	0.48232	2.98952	0.00279415	0.022751	1.86014	1.62656	3.03309	5.27652	9.45925	4.03228	0
FvH4_5g10680	48.1823	1.4412	0.515838	2.79389	0.00520774	0.0367521	0.469719	1.26728	1.43589	3.38129	3.12488	2.71526	0
FvH4_1g30020	165.858	1.43989	0.396377	3.63262	0.000280555	0.00355812	0.770182	0.760411	1.17441	2.41458	3.89083	1.5247	STELAR K+ outward rectifier
FvH4_7g15480	45.776	1.43984	0.519592	2.77109	0.00558686	0.0388574	1.33483	0.742768	0.87061	2.05432	3.93617	2.45147	Late embryogenesis abundant (LEA) hydroxyproline-rich glycoprotein family
FvH4_c3g00120	133.643	1.43944	0.478441	3.00861	0.00262449	0.0216995	4.91458	6.737	5.22366	31.7969	11.4361	7.73363	ribosomal protein S7
FvH4_7g22540	442.612	1.43937	0.244844	5.87873	4.13433e-09	2.13176e-07	4.07512	5.36692	5.35352	13.6894	17.5739	11.5695	Protein kinase superfamily protein
FvH4_7g03440	389.968	1.43591	0.249951	5.74478	9.20413e-09	4.35514e-07	2.61279	2.36391	3.1545	10.4044	5.87454	7.40901	Dynamin related protein 4C
FvH4_6g22640	175.102	1.43528	0.267767	5.3602	8.31293e-08	3.10437e-06	1.59001	2.21746	1.84364	6.16183	4.75415	5.48249	squamosa promoter binding protein-like 9
FvH4_6g11080	401.63	1.43497	0.28452	5.04346	4.57196e-07	1.40828e-05	1.38128	1.27893	2.28276	5.3737	5.37355	3.57167	receptor like protein 6
FvH4_4g16070	174.722	1.43389	0.341573	4.1979	2.69406e-05	0.000494029	1.47821	0.966925	1.37121	5.60104	3.00936	2.60418	Serine/threonine-protein kinase WNK (With No Lysine)-related
FvH4_2g14900	970.627	1.43372	0.229228	6.25453	3.98726e-10	2.6768e-08	21.8113	31.9373	20.0383	68.3214	74.62	69.6346	Thioredoxin superfamily protein
FvH4_4g31290	119.715	1.43136	0.369231	3.87659	0.000105929	0.00157087	1.56697	2.79022	2.90708	7.86841	8.29844	4.90643	Ribonuclease T2 family protein
FvH4_2g23890	404.11	1.42995	0.335324	4.26439	2.00452e-05	0.000380309	5.22684	3.92547	6.46464	9.61397	19.5562	14.9633	RING/U-box superfamily protein
FvH4_1g24450	56.7336	1.42944	0.469459	3.04487	0.00232778	0.0197736	0.637699	0.732593	0.429342	1.21173	2.05997	1.86296	plant U-box 25
FvH4_5g37490	132.033	1.42812	0.316369	4.5141	6.35862e-06	0.000142023	0.709218	0.643716	0.694944	2.04494	2.45265	1.40507	Leucine-rich repeat receptor-like protein kinase family protein
FvH4_7g30580	762.41	1.42791	0.253222	5.63897	1.71066e-08	7.70747e-07	6.4567	10.1059	10.814	34.9739	23.8655	20.8691	0
FvH4_5g29632	286.78	1.41989	0.263463	5.38932	7.07261e-08	2.69239e-06	6.78536	9.90357	8.12569	31.3116	19.1186	21.38	0
FvH4_1g20610	285.621	1.41968	0.274821	5.16583	2.39368e-07	7.84488e-06	3.75183	4.31401	4.581	9.41426	14.2587	12.0762	alpha/beta-Hydrolases superfamily protein
FvH4_7g13280	817.475	1.41913	0.369772	3.83785	0.000124116	0.00178879	4.57911	5.9155	6.66817	26.5181	17.1568	6.83809	cyclic nucleotide gated channel 1
FvH4_3g10920	742.628	1.41845	0.198004	7.16373	7.85128e-13	9.39125e-11	5.28063	6.67442	7.15622	22.4687	17.2401	15.3103	FAD-binding Berberine family protein
FvH4_5g03140	159.132	1.41804	0.348908	4.06422	4.81936e-05	0.00081001	5.14861	3.43795	7.46237	15.599	17.7851	12.2149	Heavy metal transport/detoxification superfamily protein
FvH4_4g36470	157.259	1.41764	0.296536	4.78066	1.74721e-06	4.60014e-05	3.69644	5.68095	4.75487	12.549	13.514	14.1338	0
FvH4_7g07050	97.7508	1.41631	0.372571	3.80145	0.000143849	0.00202344	0.696057	0.983678	1.27789	3.84621	2.36439	2.30986	basic helix-loop-helix (bHLH) DNA-binding superfamily protein
FvH4_2g26570	712.961	1.41553	0.275754	5.13331	2.84685e-07	9.2274e-06	6.77154	7.07046	6.92162	17.4013	27.895	13.7668	Histone H3 K4-specific methyltransferase SET7/9 family protein
FvH4_1g03160	336.469	1.41246	0.392061	3.60265	0.000314993	0.00390452	16.2948	7.09806	10.2991	45.5395	35.9332	16.1915	0
FvH4_5g16651	477.189	1.41243	0.322779	4.37584	1.20966e-05	0.00024342	8.14279	14.2176	13.5759	50.2032	21.8051	31.8444	0
FvH4_1g27480	188.189	1.41006	0.396384	3.55731	0.000374665	0.0045113	2.19338	2.75328	1.37137	7.68314	7.45402	3.14905	PHYTOENE SYNTHASE
FvH4_1g11490	218.397	1.40973	0.302931	4.65364	3.26133e-06	7.94725e-05	2.62279	3.16585	4.79432	12.753	9.6264	7.87795	ascorbate peroxidase 3
FvH4_4g34090	193.033	1.4087	0.320531	4.39489	1.10827e-05	0.000226892	4.554	6.89252	3.29318	16.03	14.0036	12.2189	inorganic carbon transport protein-related
FvH4_1g10880	346.78	1.40702	0.362907	3.87708	0.000105719	0.00156973	4.21551	2.53354	5.88165	8.32041	12.7347	13.9916	F-box family protein with a domain of unknown function (DUF295)
FvH4_1g12461	264.288	1.40695	0.299309	4.70067	2.59307e-06	6.50726e-05	3.2689	2.86496	5.28736	9.78822	11.8497	10.4009	alpha/beta-Hydrolases superfamily protein
FvH4_5g25060	35.171	1.40602	0.526111	2.67248	0.00752935	0.0487155	0.51782	0.819606	0.560393	2.60019	1.4958	1.39688	0
FvH4_5g35590	246.095	1.40591	0.332532	4.2279	2.35885e-05	0.000439746	2.06481	1.48554	2.503	4.03311	6.26574	6.51046	Plant invertase/pectin methylesterase inhibitor superfamily
FvH4_5g32680	694.439	1.40179	0.2109	6.6467	2.99744e-11	2.52256e-09	8.55356	8.25109	9.44438	24.6634	29.9136	19.514	12-oxophytodienoate reductase 2
FvH4_1g01383	82.6547	1.39968	0.384598	3.63934	0.000273338	0.00347596	3.96443	2.26141	3.17599	7.79578	10.4108	8.05561	Glycosyl hydrolase family protein with chitinase insertion domain
FvH4_3g02772	134.23	1.39949	0.361085	3.87579	0.000106281	0.00157415	1.88847	1.21544	1.71484	4.17455	6.13429	3.22235	cysteine-rich RLK (RECEPTOR-like protein kinase) 10
FvH4_6g27790	235.27	1.39615	0.283341	4.92747	8.33029e-07	2.38512e-05	4.09884	5.54206	4.02479	13.1223	15.7868	9.71232	RING/U-box superfamily protein
FvH4_2g23100	1970.38	1.39579	0.260975	5.34838	8.87427e-08	3.28278e-06	11.811	10.6262	18.3461	46.824	42.7387	26.1807	sulfate transporter 3;1
FvH4_2g05061	45.9578	1.39327	0.469501	2.96756	0.00300177	0.024002	0.544004	0.864894	1.06444	2.8236	2.38989	1.76888	0
FvH4_7g20010	90.9178	1.3901	0.369457	3.76257	0.000168179	0.00229604	2.54919	2.12426	1.6308	4.83841	6.77124	5.92822	0
FvH4_7g23160	654.647	1.38976	0.318672	4.36111	1.29403e-05	0.000257974	4.74894	4.00243	6.122	8.72835	18.0006	14.1405	Protein kinase family protein
FvH4_7g00670	64.4077	1.38881	0.402276	3.45239	0.000555642	0.00625568	0.570092	0.533404	0.911766	2.259	1.6468	1.7235	basic helix-loop-helix (bHLH) DNA-binding superfamily protein
FvH4_4g27020	316.984	1.38849	0.252589	5.49704	3.86213e-08	1.59382e-06	5.05443	7.54673	5.73329	18.6745	14.3889	18.314	C2H2 and C2HC zinc fingers superfamily protein
FvH4_3g42150	96.7702	1.38719	0.434857	3.18999	0.00142279	0.0134106	1.23322	1.45115	1.1673	3.42679	5.42834	1.96405	Aldolase superfamily protein
FvH4_7g27470	224.949	1.38559	0.380472	3.64176	0.000270777	0.00344711	4.24704	7.16871	2.66936	10.962	14.9053	13.3077	peroxin 11B
FvH4_2g31100	376.592	1.38535	0.266933	5.18989	2.10414e-07	7.02293e-06	5.54712	7.69427	5.87429	25.1421	13.9243	15.1679	Duplicated homeodomain-like superfamily protein
FvH4_7g26930	1519.26	1.38465	0.364892	3.79468	0.000147836	0.00207111	41.6135	15.3848	17.6994	52.8915	83.5963	69.1466	Integrase-type DNA-binding superfamily protein
FvH4_2g34471	101.357	1.38436	0.428242	3.23265	0.0012265	0.0118935	1.13882	2.4425	1.78653	4.56056	6.93407	3.51742	photosystem I light harvesting complex gene 5
FvH4_3g36930	703.217	1.38125	0.365714	3.77687	0.000158813	0.00219719	8.47817	5.01582	4.52281	24.3431	18.9809	7.95075	Major facilitator superfamily protein
FvH4_1g16030	2236.71	1.37998	0.250021	5.51946	3.40043e-08	1.43598e-06	30.7457	38.357	40.9635	74.6282	122.562	104.764	heat shock factor 4
FvH4_4g06020	1476.26	1.3787	0.21027	6.55679	5.49778e-11	4.36194e-09	3.04357	4.63408	4.28573	12.6817	11.801	8.96385	NB-ARC domain-containing disease resistance protein
FvH4_1g15930	268.578	1.37795	0.296189	4.65228	3.28285e-06	7.97496e-05	5.46678	7.76866	8.39307	16.6681	25.0521	17.8977	Calcium-binding EF-hand family protein
FvH4_7g14170	124.261	1.37761	0.509421	2.70426	0.00684559	0.0452608	1.23753	2.44845	0.579008	2.99805	3.78384	4.95736	Bestrophin-like protein
FvH4_6g44109	152.448	1.37583	0.468382	2.93741	0.00330963	0.0258324	1.42134	0.932717	0.644896	1.96928	4.58179	1.71469	S-locus lectin protein kinase family protein
FvH4_2g37410	23530.9	1.37548	0.140678	9.77753	1.40604e-22	7.18869e-20	120.862	135.093	147.123	413.343	383.064	324.539	starch branching enzyme 2.2
FvH4_3g33880	597.042	1.3744	0.387937	3.54285	0.000395831	0.00471555	1.78987	2.75332	2.99369	10.248	8.33503	2.81554	nitrate excretion transporter1
FvH4_2g04650	702.594	1.37291	0.170362	8.05876	7.70693e-16	1.44132e-13	7.28029	7.20471	6.81059	21.3294	17.4428	20.1632	Protein of unknown function (DUF620)
FvH4_2g01280	136.2	1.37219	0.460645	2.97885	0.00289331	0.0233407	1.31007	1.90431	2.60408	4.90541	8.49544	2.70464	NAD(P)-linked oxidoreductase superfamily protein
FvH4_5g02090	637.449	1.37171	0.202022	6.78991	1.12203e-11	1.0661e-09	2.51992	3.48945	3.20567	8.7269	9.1906	7.58025	heavy metal atpase 5
FvH4_3g00990	98.4492	1.36868	0.299136	4.57543	4.75233e-06	0.00011022	1.37654	1.23087	1.33494	3.98779	3.47026	3.42402	acyl-CoA sterol acyl transferase 1
FvH4_5g33530	4627.25	1.36761	0.20932	6.53359	6.42103e-11	5.02675e-09	37.514	51.1066	49.3814	111.757	122.968	142.215	amino acid permease 6
FvH4_4g17720	2682.52	1.36491	0.269581	5.06308	4.12539e-07	1.29098e-05	27.6131	40.094	36.5797	148.966	68.8673	75.4113	2-oxoglutarate (2OG) and Fe(II)-dependent oxygenase superfamily protein
FvH4_4g13420	151.315	1.36442	0.28741	4.74732	2.06132e-06	5.30272e-05	0.445516	0.484894	0.686208	1.5796	1.54305	1.3133	disease resistance protein (TIR-NBS-LRR class), putative
FvH4_2g10220	353.749	1.36311	0.294277	4.63206	3.62037e-06	8.70513e-05	6.15564	3.36745	4.5761	12.7034	16.0129	9.97194	GATA transcription factor 5
FvH4_6g45640	96.1485	1.36021	0.370455	3.67173	0.000240914	0.00312777	0.682277	1.07197	1.34954	3.62365	2.51188	2.43598	TRICHOME BIREFRINGENCE-LIKE 19
FvH4_3g11611	1084.78	1.36015	0.253062	5.37475	7.66878e-08	2.88669e-06	4.1639	6.8657	6.43359	21.5578	15.1679	11.8899	Glycosyl hydrolases family 31 protein
FvH4_5g36290	53.2417	1.35876	0.502355	2.70478	0.00683501	0.0452036	0.119636	0.259947	0.260099	0.866454	0.532778	0.389007	Protein kinase family protein with leucine-rich repeat domain
FvH4_7g30630	1853.35	1.35762	0.271819	4.99457	5.8968e-07	1.76112e-05	18.3741	14.0544	11.5074	57.2163	40.2828	25.1184	SLAC1 homologue 3
FvH4_7g03990	479.857	1.35592	0.213022	6.36516	1.95086e-10	1.41013e-08	3.59262	4.85296	3.53454	11.3539	11.5609	9.93425	cytochrome P450, family 72, subfamily A, polypeptide 15
FvH4_3g28400	70.0877	1.35399	0.39167	3.45696	0.000546307	0.00618011	1.13054	1.68484	1.03281	4.3007	3.59561	2.77251	basic helix-loop-helix (bHLH) DNA-binding superfamily protein
FvH4_7g25660	396.017	1.3532	0.412554	3.28006	0.00103784	0.0104022	5.72093	1.89015	2.34974	7.82757	12.1279	7.07364	AZA-guanine resistant1
FvH4_2g14630	98.8178	1.3529	0.489995	2.76105	0.00576155	0.039709	0.680862	0.923716	2.02631	4.47086	3.67131	1.88043	serine carboxypeptidase-like 42
FvH4_6g09630	163.396	1.35183	0.370753	3.64618	0.000266169	0.00340131	1.0769	2.41981	1.20706	4.62763	3.71566	4.54781	Protein kinase superfamily protein
FvH4_3g11693	306.843	1.35129	0.353284	3.82495	0.000130797	0.0018668	2.46943	1.42611	2.72404	4.42122	5.37247	7.87042	Zinc finger (C3HC4-type RING finger) family protein
FvH4_1g19620	1941.38	1.35027	0.18509	7.29522	2.98182e-13	3.88196e-11	31.0885	41.6406	43.8615	106.781	109.378	100.867	nicotinamidase 1
FvH4_6g41680	898.531	1.35015	0.280179	4.81888	1.44364e-06	3.87449e-05	7.15372	12.2469	13.4135	41.1641	23.3894	26.02	IQ-domain 33
FvH4_4g35250	54.952	1.34959	0.455125	2.96532	0.0030237	0.0241237	0.811718	1.2389	1.55298	3.01779	2.77464	3.91018	germin-like protein 7
FvH4_3g08540	240.438	1.34864	0.307876	4.38046	1.18429e-05	0.000239542	5.83751	6.52799	4.02197	20.424	14.8667	10.1478	Protein of unknown function (DUF679)
FvH4_4g01000	177.039	1.34758	0.246427	5.46845	4.53976e-08	1.82863e-06	1.71712	1.81591	1.99103	6.03642	4.79297	4.27525	IQ-domain 19
FvH4_4g03750	40.6196	1.34657	0.501395	2.68564	0.00723919	0.0472533	1.13192	0.844612	0.997483	1.92376	2.87735	3.14072	Protein of unknown function (DUF640)
FvH4_1g01070	13827.4	1.34562	0.17635	7.6304	2.34032e-14	3.53508e-12	166.981	139.535	164.399	472.538	485.958	326.111	SOS3-interacting protein 3
FvH4_7g28911	71.9707	1.34419	0.467541	2.87501	0.00404016	0.030271	1.48218	2.2159	0.814077	4.44448	5.03263	2.93111	0
FvH4_4g26940	124.101	1.34355	0.439717	3.05549	0.00224695	0.0192326	1.02629	0.999576	0.755809	1.68745	4.07297	1.72365	receptor serine/threonine kinase, putative
FvH4_5g12900	226.211	1.34063	0.256543	5.22574	1.73456e-07	5.94088e-06	2.68766	3.14712	3.56159	10.9005	6.97502	7.7435	Protein of unknown function, DUF617
FvH4_3g08740	294.034	1.33944	0.277004	4.83546	1.3284e-06	3.59799e-05	2.71616	1.70876	2.5568	6.93795	7.32579	4.65686	MAC/Perforin domain-containing protein
FvH4_6g14630	754.771	1.33894	0.226869	5.90182	3.59515e-09	1.89521e-07	7.89496	12.6626	12.1954	32.9505	30.6912	25.2683	Chloroplast-targeted copper chaperone protein
FvH4_2g17140	578.5	1.33815	0.251948	5.31119	1.0891e-07	3.91998e-06	10.7672	12.7754	11.5311	24.008	34.9546	34.5784	Cysteine/Histidine-rich C1 domain family protein
FvH4_3g43405	54.543	1.33796	0.420724	3.18013	0.00147211	0.0137818	1.18814	1.42723	1.77949	4.73277	4.29015	2.90943	KNOTTED1-like homeobox gene 3
FvH4_3g20240	253.363	1.33752	0.322788	4.14364	3.41833e-05	0.000604726	1.25494	1.0792	1.33129	3.28315	4.59349	2.04081	Leucine-rich repeat transmembrane protein kinase
FvH4_1g01390	200.523	1.3373	0.270589	4.9422	7.72476e-07	2.23345e-05	2.22326	2.50033	2.90354	6.87012	8.20243	5.50148	cysteine-rich RLK (RECEPTOR-like protein kinase) 7
FvH4_6g49730	872.195	1.33699	0.256236	5.21782	1.81037e-07	6.15558e-06	6.43737	9.74516	7.65963	22.8961	26.7896	15.0504	DNAse I-like superfamily protein
FvH4_1g05310	419.326	1.33581	0.275808	4.84326	1.27727e-06	3.47146e-05	3.20838	5.22952	2.85277	10.0009	10.7565	9.72164	ATP binding
FvH4_6g53292	1142.73	1.33493	0.241219	5.53408	3.12861e-08	1.32833e-06	14.8377	12.9493	10.5911	33.4256	44.2538	25.8228	Galactose oxidase/kelch repeat superfamily protein
FvH4_7g07900	1778.06	1.33276	0.303325	4.39385	1.1136e-05	0.000227502	15.505	15.8569	11.4251	34.1597	57.0541	23.9465	nitrate transporter 1.5
FvH4_2g12380	95.9233	1.33258	0.353438	3.77035	0.000163022	0.00223991	0.719367	0.945456	1.14691	2.90021	1.95678	2.70294	MATE efflux family protein
FvH4_6g26030	49857.6	1.33087	0.193495	6.87807	6.06675e-12	6.08327e-10	1237.24	1620.99	1137.39	3367.01	3949.22	3383.87	ribulose bisphosphate carboxylase small chain 1A
FvH4_2g09260	61.428	1.3308	0.432904	3.07412	0.00211126	0.0182836	1.4911	0.699427	0.993231	2.94106	2.56604	2.99542	0
FvH4_1g25150	687.567	1.33023	0.332374	4.00222	6.27518e-05	0.00101349	14.2426	8.39914	8.72773	21.1842	40.8725	21.4859	NAC (No Apical Meristem) domain transcriptional regulator superfamily protein
FvH4_6g49580	1450.44	1.32826	0.38046	3.49119	0.000480882	0.00555194	13.532	8.75584	17.6861	24.163	24.4998	55.725	AAA-ATPase 1
FvH4_6g53190	674.228	1.32486	0.181127	7.31451	2.58315e-13	3.38162e-11	14.747	13.0191	11.5514	39.1012	36.5477	30.0324	0
FvH4_2g19210	336.935	1.32456	0.265575	4.98751	6.11612e-07	1.81283e-05	12.6727	12.9195	14.7791	47.2523	38.7935	23.4306	CLAVATA3/ESR-RELATED 44
FvH4_7g12040	56.9573	1.31941	0.431133	3.06033	0.00221093	0.0189922	1.18844	0.656188	0.737081	2.16182	2.52818	2.15684	AT-hook motif nuclear-localized protein 22
FvH4_4g34450	99.9612	1.31758	0.406344	3.24252	0.00118479	0.0115774	0.716032	0.467034	1.08571	1.67542	2.26725	2.00322	Protein kinase superfamily protein
FvH4_6g03990	652.677	1.31751	0.22453	5.86784	4.41516e-09	2.24706e-07	4.12802	5.74347	3.77882	13.7482	12.872	9.99809	Esterase/lipase/thioesterase family protein
FvH4_2g25210	3964.06	1.31636	0.220998	5.95645	2.57778e-09	1.41591e-07	43.9837	34.3121	51.092	153.157	112.413	83.2381	glutathione S-transferase phi 8
FvH4_5g17690	2647.37	1.31607	0.254231	5.17667	2.25883e-07	7.46524e-06	38.8594	41.0352	40.1549	78.5727	144.266	93.1701	MAP kinase kinase 9
FvH4_6g40820	97.2154	1.31435	0.36694	3.58191	0.000341091	0.00416881	0.47514	0.343199	0.591743	1.07059	1.22001	1.39873	receptor like protein 7
FvH4_2g33920	139.119	1.31387	0.284884	4.61194	3.98928e-06	9.4666e-05	1.86952	1.84943	2.22796	6.74488	4.97537	4.20272	WRKY DNA-binding protein 7
FvH4_2g30960	85.5136	1.31353	0.33831	3.88262	0.000103338	0.00154019	2.9779	3.69046	4.07268	11.5763	9.41087	7.72427	0
FvH4_5g15460	647.635	1.31342	0.235584	5.57516	2.47307e-08	1.0804e-06	2.55968	3.38586	3.12628	7.35765	7.04896	9.47798	C2 calcium/lipid-binding plant phosphoribosyltransferase family protein
FvH4_6g45350	317.841	1.31035	0.236129	5.54928	2.86845e-08	1.23119e-06	5.02696	4.63518	4.71403	17.2421	11.3207	10.0303	0
FvH4_3g00891	1981.14	1.30679	0.342489	3.81556	0.000135877	0.00192964	17.3198	21.2225	15.4408	29.137	75.5801	36.194	tonoplast dicarboxylate transporter
FvH4_5g35490	268.204	1.30677	0.309422	4.22328	2.40773e-05	0.000447796	2.97502	2.81091	3.62207	8.63908	11.0901	5.22065	Predicted AT-hook DNA-binding family protein
FvH4_2g19060	84.1491	1.30497	0.385712	3.38327	0.000716273	0.00772814	0.455246	0.808221	0.709318	2.25301	1.75339	1.27468	Phototropic-responsive NPH3 family protein
FvH4_4g31120	87.4647	1.30412	0.37801	3.44996	0.000560671	0.00630026	1.41001	1.29734	1.63493	4.80901	4.39078	2.37007	S-adenosyl-L-methionine-dependent methyltransferases superfamily protein
FvH4_1g24330	273.789	1.30351	0.239499	5.44266	5.24902e-08	2.0841e-06	6.71937	8.9348	7.31903	21.8253	22.5469	16.5275	NAD(P)H:plastoquinone dehydrogenase complex subunit O
FvH4_3g43280	325.812	1.30348	0.336228	3.87677	0.000105851	0.0015707	2.24053	3.86933	4.95751	13.3983	9.5597	6.67384	basic helix-loop-helix (bHLH) DNA-binding superfamily protein
FvH4_4g01981	740.559	1.30308	0.218568	5.9619	2.49326e-09	1.37269e-07	3.04778	3.42816	4.39941	9.32702	8.6842	10.4698	ARM repeat superfamily protein
FvH4_6g32190	109.557	1.30291	0.40772	3.1956	0.00139541	0.0132107	1.15307	1.59165	2.11434	4.79053	2.63368	5.32204	GATA transcription factor 9
FvH4_1g03370	554.04	1.30257	0.400204	3.25477	0.00113484	0.0111866	3.13799	4.63663	6.44852	12.4059	6.20757	18.4089	Major facilitator superfamily protein
FvH4_2g39220	597.335	1.30182	0.19814	6.57022	5.02417e-11	4.02685e-09	4.45599	4.25363	5.1343	11.7858	13.8433	10.7191	Mannose-binding lectin superfamily protein
FvH4_6g37430	486.44	1.30182	0.261446	4.9793	6.38142e-07	1.8773e-05	2.45567	2.24124	2.48499	6.38105	8.28872	4.29299	PEP1 receptor 1
FvH4_2g13110	4423.42	1.30034	0.235401	5.52393	3.31509e-08	1.40245e-06	49.277	53.1145	82.8742	151.528	186.356	147.327	Peroxidase superfamily protein
FvH4_6g44380	103.28	1.29974	0.383533	3.38886	0.00070185	0.00759339	1.12892	0.921122	1.60538	3.92866	3.71227	2.03163	Major facilitator superfamily protein
FvH4_7g07920	84.3166	1.2985	0.421718	3.07907	0.00207647	0.0180486	0.423645	0.471917	0.260059	1.43585	1.0478	0.624236	cytochrome P450, family 88, subfamily A, polypeptide 3
FvH4_5g08241	109.376	1.29676	0.342089	3.79071	0.000150215	0.00209953	0.899556	0.664339	1.0767	2.87219	2.41689	1.67741	purple acid phosphatase 27
FvH4_1g12460	534.088	1.2963	0.33292	3.89372	9.87194e-05	0.00148546	7.47426	5.77333	9.4382	14.015	28.9352	15.8569	alpha/beta-Hydrolases superfamily protein
FvH4_2g16180	683.62	1.29623	0.407766	3.17886	0.00147856	0.0138319	8.97257	6.03401	16.9266	18.2795	24.2394	39.1305	NAC domain containing protein 36
FvH4_4g28380	1441.44	1.296	0.346254	3.74292	0.000181894	0.00245484	69.0772	142.248	130.011	263.367	442.733	189.32	0
FvH4_1g27330	183.59	1.29581	0.346229	3.74263	0.000182106	0.00245629	0.873625	1.53682	1.55727	5.02396	3.11369	2.46223	NAC domain containing protein 28
FvH4_1g01560	342.459	1.29522	0.387204	3.34507	0.000822629	0.00866035	5.24858	2.8186	1.86632	9.41021	11.0846	5.71403	sugar transporter protein 7
FvH4_6g38930	211.099	1.29477	0.236671	5.47075	4.48142e-08	1.80822e-06	2.37495	2.55991	2.10035	7.48268	5.77515	5.35186	NAD(P)-linked oxidoreductase superfamily protein
FvH4_7g04150	302.638	1.29422	0.318862	4.05887	4.93101e-05	0.000827006	2.48744	1.58188	2.88423	4.57718	6.67971	6.65691	Protein kinase superfamily protein
FvH4_6g48120	778.959	1.29399	0.376446	3.43738	0.000587378	0.00653801	11.1693	14.3983	8.84004	44.0953	36.1143	12.2761	NAC domain containing protein 100
FvH4_c3g00050	2935.21	1.28992	0.169405	7.61441	2.64897e-14	3.97582e-12	87.4807	116.983	107.141	286.874	253.44	273.285	0
FvH4_6g14240	63.0295	1.28943	0.385971	3.34074	0.000835562	0.00874686	0.477521	0.362282	0.480839	1.31056	0.931694	1.19858	0
FvH4_6g32630	559.794	1.28907	0.182993	7.04439	1.8627e-12	2.04152e-10	4.75651	4.59369	4.01564	11.7674	12.4808	10.6466	actin binding protein family
FvH4_5g19680	277.931	1.28781	0.341249	3.77382	0.000160767	0.00221928	3.67635	3.24504	7.05806	11.8143	10.3295	13.9354	RING/U-box superfamily protein
FvH4_3g09090	183.459	1.28628	0.296247	4.34192	1.41241e-05	0.000279211	1.43639	1.06294	1.49896	3.2785	4.3001	2.79289	Concanavalin A-like lectin protein kinase family protein
FvH4_3g18760	1397.13	1.2846	0.303797	4.22848	2.35274e-05	0.000438954	9.38354	16.1902	10.6097	49.0782	26.9859	20.5096	sodium/calcium exchanger family protein / calcium-binding EF hand family protein
FvH4_4g30101	241.929	1.28448	0.386402	3.32421	0.000886686	0.00917605	2.35136	3.08772	2.94359	3.79774	9.29677	8.23956	ureide permease 2
FvH4_6g43740	182.313	1.28411	0.310359	4.13748	3.51138e-05	0.000616559	5.03668	5.9316	6.03479	16.3205	10.1306	17.6847	Protein of unknown function (DUF1218)
FvH4_4g28660	482.48	1.28351	0.249402	5.14634	2.65617e-07	8.66897e-06	2.67558	3.85097	4.51833	12.1632	8.57436	8.23556	NSP-interacting kinase 2
FvH4_6g36430	717.453	1.28236	0.27327	4.69265	2.69693e-06	6.72491e-05	7.03854	9.9678	4.99933	23.8067	18.9303	15.16	myb-like HTH transcriptional regulator family protein
FvH4_6g51240	1518.22	1.28206	0.177611	7.21835	5.26207e-13	6.59466e-11	1.63387	1.86004	1.98221	6.06478	4.15574	4.13937	0
FvH4_6g10040	866.297	1.28167	0.289166	4.43231	9.32283e-06	0.000195274	7.05245	14.5988	14.6088	29.5192	33.6393	30.636	Protein kinase superfamily protein
FvH4_5g27060	193.932	1.27827	0.32445	3.93981	8.15463e-05	0.00126004	2.92107	5.30258	5.1044	12.0379	13.8256	8.79952	0
FvH4_6g29810	139.68	1.27783	0.453617	2.81698	0.0048477	0.0349652	1.03035	1.41273	2.69444	7.1341	2.78634	3.63276	Glycosyl hydrolase superfamily protein
FvH4_2g40710	893.609	1.27739	0.235414	5.42616	5.75799e-08	2.23528e-06	7.80943	9.16247	6.81909	16.8062	24.2621	20.0534	Xanthine/uracil permease family protein
FvH4_4g01200	2149.65	1.27637	0.211741	6.028	1.65998e-09	9.63443e-08	18.6936	20.8052	26.0022	67.1268	43.0978	59.6945	0
FvH4_2g02061	227.925	1.27621	0.338193	3.7736	0.000160907	0.00221991	6.75755	11.7327	5.9699	27.4692	21.999	14.943	0
FvH4_4g26582	191.803	1.27448	0.404318	3.15217	0.00162061	0.0148591	9.65365	5.94821	5.07441	16.0962	26.7086	10.6647	0
FvH4_3g24830	362.433	1.27362	0.193055	6.59721	4.18963e-11	3.39259e-09	3.54879	2.9561	2.99099	8.87677	7.97818	7.69657	bZIP transcription factor family protein
FvH4_3g11290	290.4	1.27159	0.354934	3.58262	0.000340169	0.00416618	5.51637	8.17001	4.17893	19.6386	18.449	8.82233	AGAMOUS-like 6
FvH4_2g39880	1547.39	1.27151	0.159809	7.95646	1.77031e-15	3.13652e-13	13.9136	14.4423	16.6353	42.6499	34.419	38.9793	O-Glycosyl hydrolases family 17 protein
FvH4_6g01040	99.0834	1.27068	0.426724	2.97776	0.00290364	0.023395	4.99649	3.26432	5.41361	19.0623	9.93756	7.0234	0
FvH4_4g02010	436.359	1.26962	0.250991	5.05844	4.22694e-07	1.31925e-05	5.6236	4.61178	4.80719	13.6753	16.126	9.09585	CBL-interacting protein kinase 4
FvH4_7g28480	323.322	1.26937	0.325704	3.89731	9.72673e-05	0.00146735	3.11391	3.01534	3.88837	14.074	6.79504	5.57405	alpha-L-fucosidase 1
FvH4_4g05260	153.308	1.26807	0.353089	3.59135	0.000328969	0.00405007	2.56413	3.11031	3.50997	11.6238	7.81837	4.66626	0
FvH4_6g32860	140.427	1.26763	0.401027	3.16095	0.00157253	0.0145087	0.731587	1.03389	1.26499	1.89629	3.80641	2.01558	Mannose-binding lectin superfamily protein
FvH4_1g00341	39.9423	1.26714	0.472654	2.68091	0.00734222	0.0477538	1.12042	1.18755	0.811968	2.47946	2.56224	2.9685	Zinc-binding dehydrogenase family protein
FvH4_1g16870	139.702	1.26592	0.327071	3.87049	0.000108617	0.00160066	1.50766	1.47624	1.22787	3.37973	4.75259	2.69756	cytochrome P450, family 81, subfamily D, polypeptide 8
FvH4_1g03970	474.671	1.26499	0.235943	5.36143	8.25656e-08	3.08822e-06	12.9477	12.9033	15.3719	29.1405	40.1828	35.4348	plant natriuretic peptide A
FvH4_2g34550	432.537	1.2632	0.265485	4.75808	1.9544e-06	5.07196e-05	22.1498	23.8747	22.3094	48.3067	77.5386	48.3763	EF hand calcium-binding protein family
FvH4_4g27390	796.621	1.26187	0.252918	4.98922	6.0624e-07	1.80093e-05	10.868	8.19891	7.7602	24.3464	28.8162	15.8792	B-box type zinc finger protein with CCT domain
FvH4_7g07140	347.915	1.2606	0.389025	3.24042	0.00119354	0.0116554	3.19432	3.6065	3.38179	8.46594	13.8075	3.94725	non-specific phospholipase C4
FvH4_4g15320	90.7944	1.25888	0.440298	2.85917	0.00424757	0.0315831	1.35276	0.849664	1.65569	5.17684	2.89456	1.97908	S-adenosyl-L-methionine-dependent methyltransferases superfamily protein
FvH4_5g04080	404.357	1.25874	0.253601	4.96346	6.92482e-07	2.01951e-05	5.77247	5.85229	5.50012	15.1958	18.5596	10.2039	adenine nucleotide transporter 1
FvH4_5g06700	2860.9	1.2578	0.288242	4.3637	1.2788e-05	0.000255369	23.2357	18.8226	26.6456	36.7787	67.2705	67.884	Leucine-rich repeat protein kinase family protein
FvH4_1g10280	1019.11	1.25679	0.216829	5.79623	6.78205e-09	3.30191e-07	18.6569	19.5182	16.6123	47.0696	57.9398	35.1825	WUSCHEL related homeobox 13
FvH4_3g38800	166.323	1.25641	0.35011	3.58862	0.000332429	0.00408839	1.11753	0.473792	0.87061	2.12458	2.23616	1.89257	ARM repeat superfamily protein
FvH4_3g05060	716.423	1.25603	0.34211	3.67143	0.0002412	0.00312976	8.84501	4.57525	7.28606	13.1911	25.9118	13.2265	Chaperone DnaJ-domain superfamily protein
FvH4_4g14190	2855.51	1.25533	0.276079	4.54701	5.44135e-06	0.00012432	23.6306	47.2719	29.6249	94.7806	100.593	62.8942	glutamine synthetase 2
FvH4_6g18290	390.925	1.25458	0.329693	3.80529	0.000141636	0.00199612	4.20636	5.33949	6.9264	21.9439	8.9153	11.9418	GDSL-like Lipase/Acylhydrolase superfamily protein
FvH4_4g01660	5802.34	1.25443	0.200609	6.2531	4.02378e-10	2.69365e-08	58.4688	58.6928	72.6604	160.458	197.548	125.943	ATP sulfurylase 1
FvH4_1g20040	121.015	1.25319	0.357679	3.50366	0.000458909	0.00532958	1.54753	2.62439	2.87102	5.47941	7.21867	5.16861	homeobox protein 22
FvH4_2g24110	2649.14	1.25218	0.167715	7.46612	8.25938e-14	1.15162e-11	25.1968	27.2257	20.2989	63.9074	61.6304	59.4929	oxidoreductase, 2OG-Fe(II) oxygenase family protein
FvH4_7g28220	91.0994	1.25205	0.330576	3.78749	0.000152179	0.00211935	0.925058	0.941261	0.98681	2.21536	2.31588	2.6737	Protein of unknown function (DUF668)
FvH4_6g15200	690.105	1.25051	0.296509	4.21743	2.47101e-05	0.000457174	14.5358	12.3551	14.2834	21.9555	41.4804	39.1984	ascorbate peroxidase 2
FvH4_7g14384	1068.92	1.25035	0.39844	3.1381	0.00170045	0.0154649	4.67712	3.11283	8.22688	8.34273	12.0065	19.2657	Leucine-rich repeat protein kinase family protein
FvH4_7g28458	1618.59	1.24949	0.343692	3.63549	0.000277453	0.00352637	20.5688	15.0515	13.6523	63.3136	46.489	18.5717	cytochrome P450, family 704, subfamily A, polypeptide 1
FvH4_6g29380	156.039	1.24898	0.386814	3.22889	0.0012427	0.0120012	1.10446	1.02522	0.943629	1.66154	2.31724	3.65146	Protein kinase protein with adenine nucleotide alpha hydrolases-like domain
FvH4_6g51010	266.534	1.24564	0.340988	3.65302	0.000259174	0.00333339	2.52336	4.45043	2.13004	6.3939	8.88298	7.68224	Glucose-6-phosphate/phosphate translocator-related
FvH4_5g16381	124.389	1.24256	0.417972	2.97283	0.00295068	0.0236657	1.69627	1.13945	1.83914	5.40333	2.01513	4.45704	Transducin/WD40 repeat-like superfamily protein
FvH4_5g00430	172.368	1.24225	0.252302	4.92368	8.49311e-07	2.41982e-05	3.81195	4.3709	4.52047	10.7503	11.637	9.68222	pectin methylesterase inhibitor 1
FvH4_3g04670	1923.26	1.24141	0.246719	5.03166	4.86244e-07	1.49191e-05	15.0673	16.2685	18.2433	31.9511	54.693	37.3339	0
FvH4_7g27030	312.975	1.23961	0.228031	5.43616	5.44412e-08	2.14524e-06	2.1421	2.05978	1.6772	4.70219	5.48607	4.61689	U-box domain-containing protein kinase family protein
FvH4_7g09550	290.134	1.23947	0.292856	4.23235	2.31264e-05	0.0004325	3.96443	6.00079	6.2304	18.2239	9.87446	13.163	Integrase-type DNA-binding superfamily protein
FvH4_7g11610	69.8276	1.23923	0.460898	2.68873	0.00717236	0.046934	0.430026	0.656337	0.370405	1.98137	0.887282	0.911464	Leucine-rich repeat protein kinase family protein
FvH4_2g36730	1421.14	1.23509	0.213913	5.77378	7.75147e-09	3.73529e-07	19.6512	19.2144	24.667	48.0346	64.8532	46.0837	WRKY DNA-binding protein 11
FvH4_7g12300	121.821	1.23453	0.395715	3.11975	0.00181004	0.0162174	0.901007	1.7377	1.02425	4.17972	3.28314	1.94037	cytochrome P450, family 704, subfamily A, polypeptide 2
FvH4_6g52800	1081.85	1.23134	0.330511	3.72555	0.000194889	0.00260929	4.27845	9.78721	10.5864	27.2732	15.1695	20.0065	Ankyrin repeat family protein
FvH4_2g01681	132.195	1.2303	0.390499	3.15058	0.00162945	0.0149286	2.25252	5.4861	3.0564	11.3386	7.47582	8.58826	Disease resistance-responsive (dirigent-like protein) family protein
FvH4_3g40270	147.243	1.22975	0.272446	4.51375	6.36925e-06	0.000142126	1.47794	1.60045	1.40399	3.85167	4.26924	3.13943	FAD/NAD(P)-binding oxidoreductase family protein
FvH4_4g31190	142.448	1.22955	0.417918	2.94208	0.0032602	0.0255567	0.950281	1.52201	2.69345	6.03607	3.3347	3.70282	myb domain protein 117
FvH4_6g05480	3792.44	1.2277	0.153097	8.01911	1.06512e-15	1.96082e-13	28.4699	32.673	34.3229	89.1721	83.8944	66.8029	Heavy metal transport/detoxification superfamily protein
FvH4_6g14060	330.573	1.22488	0.257458	4.75759	1.95919e-06	5.07881e-05	5.92856	6.84467	6.21402	16.0428	19.9637	11.5526	TatD related DNase
FvH4_2g16052	175.098	1.22473	0.343717	3.56319	0.000366369	0.00442724	1.45048	1.3746	2.31503	3.83949	3.4834	5.32674	Transmembrane amino acid transporter family protein
FvH4_7g31930	82.0475	1.22299	0.364825	3.35228	0.000801501	0.00846931	0.528488	0.786942	0.493221	1.87954	1.37768	1.31637	cyclic nucleotide gated channel 1
FvH4_6g46690	196.77	1.22281	0.305999	3.99613	6.43864e-05	0.00103422	4.75531	7.90517	8.48845	19.3952	19.7009	13.8649	SPIRAL1-like1
FvH4_6g26600	135.552	1.22225	0.276469	4.42091	9.82879e-06	0.000204599	1.87888	1.55695	1.53491	4.06167	4.11168	4.17574	Tyrosine transaminase family protein
FvH4_2g22520	733.069	1.22222	0.223656	5.46474	4.63593e-08	1.85784e-06	14.3587	13.5753	17.3151	39.6902	29.4488	43.1264	indoleacetic acid-induced protein 16
FvH4_7g09800	106.939	1.22145	0.325506	3.75246	0.00017511	0.00237416	0.433176	0.355059	0.544131	1.31067	1.15397	0.862496	Disease resistance protein (TIR-NBS-LRR class) family
FvH4_4g01130	401.548	1.22062	0.337154	3.62038	0.000294173	0.00368718	10.4958	16.0926	6.39065	26.1945	24.6887	30.9824	RmlC-like cupins superfamily protein
FvH4_6g32270	249.355	1.21977	0.294574	4.14081	3.46083e-05	0.000610687	4.39622	6.12668	8.17616	18.6622	16.3035	11.8677	0
FvH4_1g17130	139.86	1.21954	0.289336	4.21497	2.49816e-05	0.000459896	2.24641	2.00832	1.61381	6.20127	4.34958	4.21092	0
FvH4_2g12120	926.536	1.21924	0.205888	5.92184	3.18353e-09	1.69721e-07	5.05466	4.51702	5.4143	10.8418	12.3485	13.7043	leucine-rich repeat transmembrane protein kinase family protein
FvH4_6g22780	410.29	1.21888	0.22453	5.42858	5.68057e-08	2.21251e-06	2.20447	2.58817	3.19843	7.9583	5.68217	6.30624	C2 calcium/lipid-binding plant phosphoribosyltransferase family protein
FvH4_4g01030	593.66	1.21851	0.198747	6.13094	8.73604e-10	5.41726e-08	5.40977	7.27609	6.35924	19.2387	14.9085	13.605	Plant protein of unknown function (DUF828) with plant pleckstrin homology-like region
FvH4_1g16840	251.403	1.2172	0.393804	3.09089	0.00199559	0.0175202	1.9415	2.68515	3.54072	5.47886	10.5451	4.17686	UDP-glucosyl transferase 84B2
FvH4_7g12580	476.758	1.21699	0.232853	5.22643	1.7281e-07	5.92736e-06	7.66528	8.73457	5.64467	20.7777	19.5785	14.8218	D-isomer specific 2-hydroxyacid dehydrogenase family protein
FvH4_3g16190	96.8529	1.21555	0.420718	2.88923	0.00386192	0.029171	0.520437	0.772264	1.43321	2.37147	2.22372	2.13098	WAG 1
FvH4_5g05740	786.964	1.21545	0.297458	4.08612	4.38644e-05	0.000743613	5.76864	7.36039	11.7426	28.3832	15.5703	18.4551	Protein of Unknown Function (DUF239)
FvH4_1g18850	3037.45	1.21493	0.228493	5.31714	1.05412e-07	3.80972e-06	19.8257	19.9767	29.1011	67.9209	63.8901	40.5067	phosphoenolpyruvate carboxykinase 1
FvH4_6g40280	723.137	1.21323	0.311036	3.9006	9.59531e-05	0.00145031	23.6302	16.5771	30.6192	40.4388	65.0401	66.6605	Heavy metal transport/detoxification superfamily protein
FvH4_3g01310	1127.27	1.21287	0.40801	2.97266	0.00295235	0.0236711	31.2423	14.996	8.05382	34.8564	53.746	44.3168	fibrillin
FvH4_3g20050	1172.23	1.2112	0.376441	3.2175	0.00129311	0.0124017	4.87963	4.34655	10.7674	11.0519	16.3072	21.0082	Protein of unknown function (DUF2921)
FvH4_1g06640	1680.07	1.21043	0.231548	5.22757	1.71756e-07	5.90197e-06	20.8737	25.0726	19.2272	42.3099	62.5685	54.5948	Zinc finger C-x8-C-x5-C-x3-H type family protein
FvH4_7g07360	222.147	1.2095	0.405188	2.98503	0.00283549	0.0229771	3.82139	4.13208	5.52854	15.0992	14.1781	4.66118	glutathione S-transferase TAU 8
FvH4_5g24650	569.675	1.20927	0.290313	4.1654	3.10807e-05	0.000558646	4.79361	4.56763	6.45057	20.0486	9.06157	10.6731	RHO guanyl-nucleotide exchange factor 14
FvH4_6g34360	383.389	1.20737	0.331073	3.64684	0.00026548	0.00339803	7.14697	8.26145	4.81639	12.9182	23.4684	13.2416	nuclear factor Y, subunit A3
FvH4_3g06170	595.303	1.20254	0.32762	3.67054	0.00024204	0.00313547	11.1779	7.08462	5.05347	17.8374	25.2659	14.1849	purine permease 10
FvH4_3g18370	191.51	1.20143	0.290439	4.1366	3.5249e-05	0.000617553	1.9492	1.75397	2.92894	5.78122	4.76873	5.65294	Curculin-like (mannose-binding) lectin family protein
FvH4_4g36960	311.007	1.20122	0.307397	3.90772	9.31701e-05	0.00141227	5.07647	5.99473	3.2359	9.52194	13.1286	12.2399	0
FvH4_2g34770	395.948	1.20001	0.289788	4.141	3.45801e-05	0.000610687	3.78153	3.89357	5.61515	16.0226	9.51163	7.65827	phospholipase A 2A
FvH4_5g28030	294.493	1.19824	0.207876	5.76419	8.20485e-09	3.93757e-07	3.43443	3.93679	3.46605	9.21244	8.43069	8.92571	metacaspase 1
FvH4_7g20190	292.756	1.19821	0.44081	2.71821	0.00656368	0.0437653	1.28592	0.315729	0.607461	2.32881	1.84269	1.29729	cyclic nucleotide gated channel 1
FvH4_5g10480	619.509	1.19802	0.342538	3.49749	0.000469665	0.00543308	2.83316	4.74605	4.82081	17.0936	7.37448	6.79063	Subtilase family protein
FvH4_7g27270	2503.79	1.19717	0.222915	5.37049	7.8521e-08	2.95099e-06	10.7132	12.4887	15.2361	43.9463	25.6191	25.9568	Leucine-rich repeat protein kinase family protein
FvH4_5g26360	261.844	1.19714	0.418358	2.86151	0.00421631	0.0313872	1.77341	5.50558	5.73773	14.4458	7.95956	9.86558	cyclin-dependent kinase B2;1
FvH4_2g37320	1166.8	1.19639	0.390831	3.06116	0.00220485	0.0189548	8.10292	8.1286	4.51979	19.3344	25.1502	7.00823	BTB/POZ domain-containing protein
FvH4_4g06912	1150.22	1.19571	0.214916	5.5636	2.64259e-08	1.14889e-06	8.18156	10.1364	11.3051	32.0309	22.9641	18.4303	autoinhibited Ca2+ -ATPase, isoform 8
FvH4_2g37900	84.4556	1.19565	0.414197	2.88668	0.0038933	0.0293386	0.526905	0.696973	0.317696	1.69942	1.22778	0.923901	phospholipase D delta
FvH4_1g11140	246.293	1.1931	0.346951	3.43883	0.000584239	0.00650922	1.48041	1.62321	2.38246	5.8908	2.60515	4.96737	Protein of unknown function (DUF630 and DUF632)
FvH4_6g11040	327.89	1.19161	0.440386	2.70583	0.00681338	0.0450984	55.3634	53.0562	57.7656	59.8336	56.4317	65.4919	BCL-2-associated athanogene 4
FvH4_7g23740	1019.77	1.18949	0.192415	6.18191	6.33325e-10	3.99029e-08	20.1155	21.2579	24.4819	67.1652	43.1527	51.193	RING/FYVE/PHD zinc finger superfamily protein
FvH4_1g21640	213.008	1.18886	0.283037	4.20036	2.66492e-05	0.000489067	5.41782	8.93818	7.51114	21.2682	14.7429	17.5882	Heavy metal transport/detoxification superfamily protein
FvH4_3g08790	384.858	1.18858	0.230982	5.14574	2.66466e-07	8.67296e-06	11.6071	10.4712	13.5815	25.7948	29.0379	31.1481	ERF domain protein 12
FvH4_5g05930	87.7543	1.18572	0.416843	2.84452	0.00444778	0.0328241	0.44131	0.394245	0.374641	1.60569	0.629806	0.774422	P-loop containing nucleoside triphosphate hydrolases superfamily protein
FvH4_2g35370	220.347	1.18522	0.308032	3.84772	0.000119223	0.00173097	1.05077	1.12141	1.32342	4.18995	1.95376	2.47851	Leucine-rich receptor-like protein kinase family protein
FvH4_6g34840	60.1922	1.1847	0.427076	2.77397	0.00553763	0.0385833	3.32679	2.35074	1.60728	6.75973	6.27316	4.80772	0
FvH4_4g03250	336.315	1.18421	0.259387	4.56543	4.98476e-06	0.000115045	4.69119	5.05117	4.8639	12.8952	14.6984	8.08277	2-oxoglutarate (2OG) and Fe(II)-dependent oxygenase superfamily protein
FvH4_7g25740	99.6245	1.18396	0.397101	2.98152	0.00286825	0.0231622	0.718475	1.46541	1.19334	2.38143	3.44034	2.35723	N2,N2-dimethylguanosine tRNA methyltransferase
FvH4_2g26120	3918.98	1.18331	0.189427	6.24676	4.19055e-10	2.79734e-08	26.4346	31.6739	39.2186	88.1796	83.4746	65.4461	ethylene response sensor 1
FvH4_6g03350	110.446	1.18236	0.346216	3.4151	0.000637597	0.00700155	0.704444	0.857441	0.632372	2.47963	1.71762	1.22601	Tesmin/TSO1-like CXC domain-containing protein
FvH4_3g04690	1325.6	1.18217	0.251809	4.69473	2.66964e-06	6.66392e-05	27.3655	38.1284	31.7307	60.2165	96.8041	76.2682	0
FvH4_6g47750	367.997	1.18169	0.224967	5.25271	1.4988e-07	5.20911e-06	5.41646	5.89553	5.46522	12.2211	15.8218	12.4439	Protein of unknown function (DUF179)
FvH4_7g05610	4550.91	1.1787	0.289436	4.07241	4.65292e-05	0.000783712	55.8984	44.3826	59.3482	89.4565	186.459	105.572	GHMP kinase family protein
FvH4_1g27200	120.076	1.17716	0.347008	3.3923	0.00069309	0.00751933	4.29051	6.42722	4.31159	12.8438	14.9414	8.8184	cytochrome b6f complex subunit (petM), putative
FvH4_4g07810	3420.23	1.17212	0.160001	7.32567	2.37711e-13	3.12929e-11	19.0142	17.0119	18.8961	48.6725	48.7786	35.2935	H(+)-ATPase 1
FvH4_5g04740	1739.93	1.17153	0.252121	4.64668	3.37326e-06	8.15257e-05	26.0492	34.5656	18.3502	59.5333	71.891	58.2024	UDP-D-glucose/UDP-D-galactose 4-epimerase 5
FvH4_5g31840	310.304	1.17024	0.348066	3.36212	0.000773452	0.00823571	1.98285	4.34452	2.31754	9.31336	5.1168	6.648	Major facilitator superfamily protein
FvH4_3g45781	430.823	1.16962	0.220095	5.31419	1.07134e-07	3.86601e-06	5.92554	8.397	6.18055	18.9167	16.5697	14.1549	protein containing PDZ domain, a K-box domain, and a TPR region
FvH4_2g20660	199.623	1.1688	0.324125	3.60603	0.000310922	0.00385608	2.91693	3.05962	1.60343	5.48746	6.99045	5.70381	Glutathione S-transferase family protein
FvH4_3g28150	195.32	1.1671	0.278562	4.18975	2.79265e-05	0.000507762	3.09548	3.86682	2.53171	7.15268	8.46275	7.16283	NAD(P)-binding Rossmann-fold superfamily protein
FvH4_2g20280	109.134	1.16621	0.425023	2.74386	0.00607207	0.0413174	0.475922	0.963012	0.639632	2.66346	1.31228	1.1463	DENN (AEX-3) domain-containing protein
FvH4_3g09040	10637.1	1.16594	0.309601	3.76593	0.00016593	0.00227457	148.747	159.666	302.935	704.469	328.547	452.708	Pollen Ole e 1 allergen and extensin family protein
FvH4_5g14840	89.5153	1.16557	0.317519	3.67087	0.00024173	0.00313491	4.79884	5.23167	5.45078	13.6184	10.8446	12.6435	0
FvH4_4g35830	617.506	1.16529	0.182991	6.36804	1.91464e-10	1.3882e-08	5.99399	6.91152	7.92403	18.7101	16.469	14.86	indeterminate(ID)-domain 14
FvH4_7g24390	369.761	1.16284	0.38304	3.03583	0.00239876	0.0202679	15.2742	7.31247	5.47241	19.5557	28.5883	18.6426	Alpha/beta hydrolase related protein
FvH4_5g35401	136.921	1.16196	0.425778	2.72903	0.00635204	0.042761	4.49178	2.56161	2.5811	7.79219	11.1763	4.17435	K-box region and MADS-box transcription factor family protein
FvH4_3g29720	144.86	1.16062	0.339117	3.42247	0.000620541	0.0068425	3.05897	2.26367	1.80571	8.05615	5.06079	4.20634	metacaspase 9
FvH4_7g26320	128.298	1.16049	0.362357	3.20261	0.00136189	0.0129506	1.74491	3.33573	2.09682	5.82085	6.96495	4.46257	Acyl-CoA N-acyltransferases (NAT) superfamily protein
FvH4_5g00930	1182.49	1.15942	0.212245	5.46265	4.69085e-08	1.87666e-06	5.59849	7.07123	7.68616	21.0805	12.9152	15.0295	armadillo repeat kinesin 3
FvH4_4g29850	230.824	1.15895	0.39277	2.95071	0.00317049	0.0249864	3.34725	2.06063	3.98753	4.73775	10.7066	6.58224	methyl esterase 13
FvH4_1g17620	1593.46	1.15872	0.223886	5.17547	2.27338e-07	7.49228e-06	10.6773	6.8353	7.53729	18.0093	21.7318	19.5912	calcium ATPase 2
FvH4_4g32260	266.422	1.15829	0.410108	2.82437	0.00473743	0.034338	1.80201	4.87849	3.54957	13.1243	5.62349	6.27514	Heavy metal transport/detoxification superfamily protein
FvH4_6g40370	348.238	1.15525	0.289653	3.98839	6.6522e-05	0.00106489	1.33786	1.44116	1.44046	5.08856	3.0299	2.14385	0
FvH4_7g18160	90.403	1.15498	0.41972	2.75178	0.00592717	0.040554	0.371024	0.64771	0.733885	2.08647	1.01922	1.13545	nodulin MtN21 /EamA-like transporter family protein
FvH4_4g05910	868.619	1.15458	0.34764	3.32119	0.000896334	0.00926369	10.4251	24.4869	9.47625	33.9939	33.6737	37.6716	Tetratricopeptide repeat (TPR)-like superfamily protein
FvH4_4g24460	548.355	1.15402	0.428028	2.69613	0.00701495	0.0461217	8.15033	7.9315	17.4654	49.2815	15.4307	17.6263	cytochrome P450, family 71, subfamily A, polypeptide 25
FvH4_2g41090	68.4603	1.1536	0.41455	2.78277	0.00538971	0.0377873	1.00112	1.21268	1.26031	2.07158	2.67155	3.38957	WRKY family transcription factor
FvH4_7g30120	1096.13	1.15292	0.299481	3.84974	0.000118242	0.00171779	4.70981	11.4164	8.75557	20.145	18.2016	20.6781	ferric reduction oxidase 4
FvH4_6g29410	229.755	1.15209	0.321716	3.58106	0.000342201	0.00417804	2.99556	3.98862	2.55077	8.83624	9.32914	4.75742	alpha/beta-Hydrolases superfamily protein
FvH4_2g21630	2775.27	1.15098	0.19604	5.87111	4.32876e-09	2.21746e-07	38.3876	42.3612	36.2082	92.41	112.989	72.4146	2-oxoglutarate (2OG) and Fe(II)-dependent oxygenase superfamily protein
FvH4_3g32790	396.528	1.15097	0.350097	3.28758	0.00101053	0.0101848	4.0764	4.19824	4.05721	6.3861	15.1782	7.36588	Seven transmembrane MLO family protein
FvH4_3g40860	870.512	1.15092	0.390578	2.9467	0.0032118	0.0252361	4.05914	7.97887	11.7666	12.3234	18.4617	24.4716	Phototropic-responsive NPH3 family protein
FvH4_3g36030	20179.3	1.15086	0.349199	3.29571	0.000981746	0.0099415	795.321	1628.02	1944.05	3359.15	4948.75	2087.1	metallothionein 2A
FvH4_6g39610	300.878	1.15023	0.24729	4.65132	3.29814e-06	8.00384e-05	4.42312	2.91705	3.63282	8.16674	9.26717	8.42414	GRAS family transcription factor
FvH4_5g33580	1613.62	1.14448	0.180921	6.32585	2.51835e-10	1.75569e-08	7.90013	9.74364	9.19278	26.3091	21.0245	16.6873	Leucine-rich repeat transmembrane protein kinase family protein
FvH4_1g28870	276.295	1.14407	0.389306	2.93875	0.00329535	0.0257556	13.6663	8.35774	7.7829	16.6422	17.8171	34.3729	calmodulin like 23
FvH4_5g36900	478.767	1.14251	0.350491	3.25975	0.00111511	0.0110266	12.5187	5.18847	6.31396	15.4226	18.5675	21.8773	Phosphate-responsive 1 family protein
FvH4_2g25980	244.138	1.14222	0.384901	2.96756	0.00300177	0.024002	1.33248	3.59129	1.96807	7.21479	4.00179	5.25727	Plant invertase/pectin methylesterase inhibitor superfamily
FvH4_6g08340	2656.99	1.14206	0.272506	4.19097	2.77765e-05	0.000505425	92.2698	147.492	155.936	459.12	230.306	260.177	0
FvH4_2g39500	1263.17	1.14187	0.208847	5.4675	4.56427e-08	1.83537e-06	13.774	12.9381	12.2286	41.7364	29.3343	22.1339	ADPGLC-PPase large subunit
FvH4_2g35870	92.9735	1.14181	0.400473	2.85115	0.00435611	0.032279	0.893306	1.08395	0.571477	2.91509	1.80928	1.42451	D-arabinono-1,4-lactone oxidase family protein
FvH4_1g16680	89.1124	1.14006	0.393201	2.89944	0.00373824	0.0283522	1.38616	0.992984	1.44101	4.24647	3.03763	1.84204	CYCLIN D3;2
FvH4_2g35051	695.631	1.13977	0.396904	2.87164	0.00408346	0.0305565	3.66569	3.0792	7.48129	6.98036	10.325	15.3258	wall-associated kinase 2
FvH4_3g26130	385.514	1.13935	0.203461	5.59985	2.14543e-08	9.44953e-07	7.56267	9.41947	7.92989	22.4679	20.069	16.4897	Plant-specific transcription factor YABBY family protein
FvH4_5g17240	1067.44	1.1388	0.34709	3.28099	0.00103444	0.0103841	51.3732	21.8474	27.4929	56.0708	80.8712	95.5375	Calcium-binding EF-hand family protein
FvH4_5g11560	2714.41	1.13862	0.250569	4.54413	5.51622e-06	0.00012549	61.758	63.4954	46.8895	163.976	162.139	83.7303	Nodulin MtN3 family protein
FvH4_1g18280	432.524	1.13767	0.241679	4.70737	2.50932e-06	6.31727e-05	9.5159	7.69351	7.25814	22.1332	14.429	21.0162	receptor like protein 44
FvH4_1g03060	156.037	1.13759	0.323702	3.51431	0.000440891	0.00514991	1.91123	1.63988	2.82289	5.44889	3.92157	5.52402	Nucleoside transporter family protein
FvH4_6g32620	1040.51	1.137	0.174937	6.49953	8.05739e-11	6.16442e-09	10.1527	7.64811	9.27964	25.036	20.1391	18.7372	ATP-dependent peptidases;nucleotide binding;serine-type endopeptidases;DNA helicases;ATP binding;damaged DNA binding;nucleoside-triphosphatases
FvH4_2g30850	439.506	1.13635	0.248279	4.5769	4.71912e-06	0.000109666	6.21225	7.35116	8.16364	14.0508	17.2804	19.0991	alpha/beta-Hydrolases superfamily protein
FvH4_5g05970	210.374	1.136	0.283973	4.00039	6.32386e-05	0.00101996	5.94479	6.30095	5.22366	10.9879	16.1886	13.5131	Lateral organ boundaries (LOB) domain family protein
FvH4_7g28070	356.808	1.1357	0.312849	3.63018	0.000283227	0.00357975	1.33074	2.18488	1.89683	6.24515	2.85652	3.82175	Leucine-rich repeat protein kinase family protein
FvH4_6g10800	245.801	1.13369	0.230291	4.92285	8.52948e-07	2.42447e-05	1.18486	1.22874	1.34422	2.84808	3.29954	2.63621	receptor like protein 6
FvH4_5g26710	121.959	1.13364	0.349121	3.24714	0.00116573	0.0114312	1.07103	0.953568	0.900363	1.70652	2.93915	2.14113	Protein kinase superfamily protein
FvH4_6g16670	196.16	1.13231	0.372054	3.0434	0.00233923	0.0198446	1.07153	2.63782	2.36467	5.92467	3.6278	4.77878	Pectin lyase-like superfamily protein
FvH4_1g23390	1115.01	1.13071	0.373261	3.02926	0.00245152	0.0205945	4.60417	7.14489	10.3068	14.2954	10.9241	25.4369	receptor-like protein kinase 1
FvH4_1g01520	554.433	1.13051	0.258858	4.36732	1.25781e-05	0.000252032	2.7796	2.95816	3.68342	10.8096	5.83535	5.76582	0
FvH4_4g13360	244.976	1.13014	0.278556	4.05715	4.96762e-05	0.000830781	3.44441	3.41925	2.36221	8.90345	7.76561	5.18004	HXXXD-type acyl-transferase family protein
FvH4_6g40970	9531.92	1.12937	0.318693	3.54374	0.000394492	0.00470198	182.539	212.309	184.988	258.468	423.769	637.764	photosystem II light harvesting complex gene 2.1
FvH4_3g17360	1207.46	1.12924	0.27984	4.03531	5.45303e-05	0.000900457	17.8154	17.7324	20.0042	70.6927	31.8189	30.5794	Protein kinase superfamily protein
FvH4_1g16104	329.487	1.12733	0.332536	3.39009	0.000698698	0.00756623	2.47966	4.38171	4.34573	7.05556	11.8288	7.11226	alpha/beta-Hydrolases superfamily protein
FvH4_6g52320	610.829	1.12722	0.234614	4.80459	1.55066e-06	4.13345e-05	9.13033	13.2718	8.01247	25.164	24.0763	21.9778	PQ-loop repeat family protein / transmembrane family protein
FvH4_3g09200	5125.16	1.12557	0.351758	3.19984	0.00137505	0.0130599	38.2875	14.2024	44.5777	64.1394	87.6867	72.1866	phosphate 2
FvH4_5g27161	1315.27	1.12476	0.172748	6.51098	7.46644e-11	5.74454e-09	7.23821	7.29626	7.79178	21.788	17.079	13.6565	Leucine-rich repeat protein kinase family protein
FvH4_2g08260	66.2929	1.12442	0.408687	2.75129	0.0059361	0.0406033	0.9834	1.37473	0.801269	3.2852	1.99617	2.20216	G-box binding factor 1
FvH4_5g32500	1851.23	1.12301	0.200525	5.60034	2.13934e-08	9.44033e-07	8.41286	10.4434	10.0057	24.7814	17.518	24.816	C2 calcium/lipid-binding plant phosphoribosyltransferase family protein
FvH4_4g35530	185.605	1.12279	0.270958	4.14379	3.41611e-05	0.000604726	3.56834	3.83256	2.51701	8.58578	6.92906	7.6779	Putative membrane lipoprotein
FvH4_7g12810	256.873	1.11958	0.29579	3.78505	0.000153676	0.00213768	4.31862	5.55868	4.50315	8.52063	13.9409	10.6263	TCP family transcription factor
FvH4_6g46610	226.878	1.11917	0.306926	3.64637	0.000265968	0.00340088	1.89576	0.989212	1.38895	3.32938	2.85845	3.66292	Malectin/receptor-like protein kinase family protein
FvH4_6g20090	340.834	1.11698	0.295609	3.77857	0.000157733	0.00218379	1.70917	2.59434	2.18978	7.48826	4.27687	3.59829	Double Clp-N motif-containing P-loop nucleoside triphosphate hydrolases superfamily protein
FvH4_3g32830	416.946	1.11675	0.232627	4.8006	1.58189e-06	4.2072e-05	3.86378	3.77177	4.61188	10.9111	10.8016	6.835	Seven transmembrane MLO family protein
FvH4_2g34170	98.724	1.11524	0.384921	2.89733	0.0037635	0.0285247	0.63352	0.636658	0.8298	2.22048	1.77354	0.938139	Subtilisin-like serine endopeptidase family protein
FvH4_1g06800	91.736	1.11466	0.336808	3.30949	0.000934661	0.00955918	1.19903	1.32612	1.81342	3.82593	3.48866	2.73728	Protein of unknown function (DUF3531)
FvH4_2g33440	113.552	1.11331	0.333747	3.33578	0.000850608	0.00887283	1.63701	1.23935	1.12985	3.61324	3.5278	2.19675	pumilio 12
FvH4_3g18840	116.269	1.11288	0.388335	2.86577	0.00415994	0.0310743	1.0857	1.46026	1.38912	1.95222	3.3525	3.62494	magnesium transporter 4
FvH4_1g02650	555.446	1.10941	0.226033	4.90816	9.19354e-07	2.58516e-05	7.74075	7.60461	5.59764	21.1387	14.5062	13.2515	Protein kinase superfamily protein
FvH4_4g33080	140.948	1.10934	0.351325	3.15758	0.00159087	0.0146606	6.50727	12.8393	12.6238	30.4522	20.0022	23.7511	0
FvH4_4g02460	32483.1	1.10814	0.34669	3.19633	0.00139186	0.0131928	217.11	184.83	309.643	911.669	527.043	250.297	0
FvH4_5g07070	279.964	1.10767	0.322687	3.43265	0.00059772	0.00663146	3.92222	4.72819	3.34241	12.8456	10.1014	5.23568	Haloacid dehalogenase-like hydrolase (HAD) superfamily protein
FvH4_7g27550	1218.72	1.10616	0.259329	4.26547	1.99482e-05	0.00037908	9.77652	16.9406	10.9213	24.9342	30.865	30.1606	phosphate starvation-induced gene 3
FvH4_5g02041	269.093	1.1053	0.228569	4.83574	1.32651e-06	3.597e-05	3.13241	2.32778	3.16276	6.88234	6.77785	6.10355	Arabidopsis thaliana protein of unknown function (DUF821)
FvH4_1g10210	331.156	1.10356	0.276565	3.99023	6.60103e-05	0.00105742	1.52269	1.75167	2.57528	4.47676	3.82886	5.02709	glutamate receptor 3.6
FvH4_5g15220	758.455	1.10225	0.387992	2.84092	0.00449835	0.0330216	28.3034	52.3167	54.5078	189.239	63.7471	67.5578	BANQUO 3
FvH4_5g02720	841.736	1.10171	0.248173	4.43927	9.02632e-06	0.000190387	12.0069	9.93187	8.06261	21.3544	29.1389	18.1915	hydroxyproline-rich glycoprotein family protein
FvH4_5g27150	589.051	1.1011	0.227186	4.84671	1.25523e-06	3.42e-05	3.18431	5.09098	4.74921	10.375	10.1463	9.34414	ferric reduction oxidase 7
FvH4_7g09820	198.398	1.10108	0.23666	4.65259	3.27785e-06	7.97103e-05	2.95813	3.68188	3.14678	7.86203	7.49973	7.11182	homeobox-leucine zipper protein 3
FvH4_3g36950	1670.32	1.10023	0.163281	6.73826	1.60289e-11	1.48703e-09	18.5594	16.6072	17.7685	39.3209	45.0363	36.5658	plastid transcriptionally active 16
FvH4_5g25270	541.023	1.09872	0.304345	3.61013	0.000306043	0.00380961	2.07162	4.74867	2.93077	8.26035	6.56639	7.5633	Plant regulator RWP-RK family protein
FvH4_3g33660	786.68	1.09632	0.225942	4.8522	1.22099e-06	3.34551e-05	10.9567	14.4781	14.4779	37.7833	22.9476	30.9716	Dof-type zinc finger DNA-binding family protein
FvH4_7g11900	224.827	1.09585	0.268273	4.08482	4.41113e-05	0.00074726	1.58232	2.007	1.77407	5.35424	4.11747	2.94813	Ku80 family protein
FvH4_5g06770	7968.89	1.09401	0.343803	3.18208	0.00146222	0.013711	73.2904	121.614	133.184	405.505	243.338	121.565	Cysteine proteinases superfamily protein
FvH4_6g01210	114.832	1.09245	0.345088	3.16572	0.00154698	0.0143403	3.61253	4.14428	4.92798	10.5885	5.64735	5.89626	0
FvH4_5g04150	101.255	1.09244	0.389711	2.8032	0.00505991	0.035989	2.34745	2.5759	1.44101	3.90029	4.58712	5.88685	0
FvH4_3g29930	4522.62	1.09242	0.318018	3.43507	0.000592392	0.00658449	142.413	112.698	115.648	185.96	439.005	209.976	0
FvH4_4g35921	189.124	1.09094	0.380714	2.86552	0.00416325	0.0310846	5.39127	7.70252	12.5025	18.685	14.5779	24.3342	Bifunctional inhibitor/lipid-transfer protein/seed storage 2S albumin superfamily protein
FvH4_2g40240	343.088	1.08963	0.220902	4.93264	8.1127e-07	2.33131e-05	4.46821	5.1002	5.86416	13.2999	12.5761	9.36654	NAC domain containing protein 96
FvH4_4g26970	1154.66	1.08897	0.201087	5.41543	6.11428e-08	2.35036e-06	8.1104	9.30223	10.9923	27.2171	17.584	20.2203	leucine-rich repeat transmembrane protein kinase family protein
FvH4_2g38920	6075.29	1.08859	0.225978	4.81724	1.45559e-06	3.9021e-05	68.6719	84.0205	88.8652	239.236	125.954	188.003	Walls Are Thin 1
FvH4_1g16930	288.833	1.08849	0.265267	4.10338	4.07153e-05	0.000696744	3.27967	3.78939	2.44467	8.59623	7.84278	5.4167	cytochrome P450, family 81, subfamily D, polypeptide 8
FvH4_6g15040	229.626	1.0864	0.256344	4.23805	2.25471e-05	0.000422337	3.11089	3.79064	2.77883	7.61028	8.43157	6.01648	Protein kinase superfamily protein
FvH4_6g16470	138.178	1.08541	0.376526	2.8827	0.00394287	0.0296647	1.8069	2.33959	2.0385	5.68253	6.0659	2.47009	0
FvH4_3g03590	1420.01	1.08515	0.188758	5.74889	8.98304e-09	4.26767e-07	9.34614	7.44612	9.4926	18.1866	21.0953	19.8738	S-locus lectin protein kinase family protein
FvH4_5g05550	630.436	1.08485	0.271598	3.99433	6.48772e-05	0.00104069	2.73133	3.22683	3.67877	10.6949	6.89561	4.68528	0
FvH4_4g23570	386.385	1.08392	0.312931	3.46378	0.000532633	0.00605157	11.5469	9.64259	9.83874	20.8646	34.0709	15.2543	0
FvH4_4g19230	992.778	1.08303	0.19816	5.46545	4.61743e-08	1.85358e-06	6.66772	8.3847	9.21278	19.0206	20.5294	15.4251	response regulator 1
FvH4_3g40880	985.646	1.08264	0.158393	6.83516	8.19144e-12	7.94334e-10	4.8623	5.63018	5.27418	12.3021	12.4261	10.9557	Leucine-rich repeat protein kinase family protein
FvH4_6g14691	1685.19	1.0819	0.162138	6.67272	2.51109e-11	2.20789e-09	17.5233	17.1196	16.6312	36.21	40.683	38.4723	Ankyrin repeat family protein
FvH4_4g04161	587.287	1.08131	0.304378	3.55252	0.000381559	0.0045826	6.43226	9.45099	10.6181	29.0654	12.7416	18.9696	GDSL-like Lipase/Acylhydrolase superfamily protein
FvH4_1g12050	69.5687	1.08059	0.356608	3.0302	0.00244394	0.0205675	1.01117	1.19199	0.94369	2.76261	2.06601	2.32856	vascular related NAC-domain protein 1
FvH4_5g36230	535.802	1.08025	0.404298	2.67191	0.00754205	0.0487842	10.3506	5.75787	5.55492	10.1225	26.5983	11.6024	RING/U-box superfamily protein
FvH4_7g16420	716.339	1.07972	0.177166	6.09438	1.09863e-09	6.67219e-08	2.01849	1.99679	2.41396	5.13187	5.19224	4.19939	Tetratricopeptide repeat (TPR)-like superfamily protein
FvH4_3g38920	278.632	1.07955	0.293283	3.68092	0.000232398	0.00303897	3.1737	5.15408	5.45756	13.1678	10.7474	7.56638	2-oxoglutarate (2OG) and Fe(II)-dependent oxygenase superfamily protein
FvH4_6g50570	501.667	1.07943	0.271783	3.97167	7.13711e-05	0.0011257	6.54751	11.3739	8.76769	17.3453	23.2373	19.343	homeobox 1
FvH4_4g24170	233.702	1.07895	0.263581	4.09341	4.25077e-05	0.000723214	1.96675	2.66541	2.59234	5.66516	6.39343	4.29172	AMP-dependent synthetase and ligase family protein
FvH4_1g30260	234.048	1.07767	0.319907	3.36869	0.000755264	0.00806025	3.7123	2.97563	5.8514	11.5386	10.0812	6.81782	plasmodesmata-located protein 7
FvH4_2g31960	269.749	1.07599	0.262372	4.101	4.11367e-05	0.000702933	4.65274	6.63794	7.06479	17.223	11.3423	13.0565	Protein of unknown function (DUF778)
FvH4_7g03340	9103.08	1.07553	0.285158	3.77171	0.000162134	0.00223031	99.2538	101.623	142.022	376.041	149.06	257.446	Eukaryotic aspartyl protease family protein
FvH4_6g31890	143.36	1.07528	0.293859	3.65915	0.00025305	0.0032665	3.9534	4.75545	3.41137	11.5417	9.02975	7.08621	Isochorismatase family protein
FvH4_5g05100	1610.91	1.0744	0.395665	2.71543	0.00661897	0.0440362	9.43763	13.3875	8.1136	25.3467	36.1987	8.93178	trehalose-phosphatase/synthase 9
FvH4_7g29020	114.661	1.07403	0.366718	2.92875	0.00340328	0.0263881	1.90942	2.45387	1.93725	5.87726	5.71673	2.78814	Dihydrodipicolinate reductase, bacterial/plant
FvH4_5g00950	398.503	1.07291	0.275979	3.88766	0.000101215	0.00151913	6.03826	3.91625	3.97262	11.7715	12.3573	7.36758	Sodium Bile acid symporter family
FvH4_4g32950	12305.4	1.07257	0.21405	5.01082	5.41977e-07	1.63523e-05	166.495	158.131	157.966	311.93	470.163	296.799	ATP-citrate lyase A-1
FvH4_5g39020	397.206	1.07236	0.308759	3.47312	0.00051445	0.00586761	8.89602	19.3899	13.4228	29.3509	35.9106	28.3493	EF hand calcium-binding protein family
FvH4_7g04170	1036.07	1.06794	0.294757	3.62312	0.000291075	0.00365807	8.27842	6.15787	11.5627	14.9416	18.695	23.6008	Protein kinase superfamily protein
FvH4_5g36540	824.123	1.06573	0.177172	6.01527	1.79592e-09	1.03217e-07	15.8007	17.892	16.8233	37.3296	42.0705	33.4778	NAD(P)-binding Rossmann-fold superfamily protein
FvH4_4g34420	284.069	1.0652	0.30851	3.45273	0.000554937	0.00625372	2.32107	1.7688	3.66224	6.02898	6.53502	4.72716	Protein kinase superfamily protein
FvH4_4g28450	506.37	1.06121	0.226465	4.68598	2.78623e-06	6.91831e-05	2.54534	1.76354	2.75983	5.74967	5.53795	4.47775	ATPase E1-E2 type family protein / haloacid dehalogenase-like hydrolase family protein
FvH4_2g19790	175.137	1.06115	0.323419	3.28103	0.0010343	0.0103841	1.59686	1.80537	2.00589	4.20843	5.30149	2.59617	phytochrome interacting factor 3-like 5
FvH4_3g26430	2413.47	1.06077	0.244087	4.34587	1.38723e-05	0.000274695	11.3423	11.723	14.5231	40.279	26.9801	18.1129	transcription factor-related
FvH4_2g03830	1383.51	1.05982	0.284887	3.72015	0.000199103	0.00265666	8.61236	11.3145	15.3132	38.2457	18.1172	23.3333	ABC-2 type transporter family protein
FvH4_6g26120	280.979	1.05922	0.322917	3.28015	0.00103752	0.0104022	3.83361	6.88693	6.21565	16.6588	8.50881	12.8957	expansin B3
FvH4_7g15084	314.974	1.0584	0.312513	3.38675	0.000707262	0.00764141	1.42311	1.28966	2.50612	4.58652	4.26503	2.81927	Peptidase family M48 family protein
FvH4_3g08360	387.462	1.05808	0.227589	4.64906	3.33454e-06	8.07554e-05	4.16978	5.40123	5.51521	14.1234	10.9555	8.82192	UDP-Glycosyltransferase superfamily protein
FvH4_3g30910	125.049	1.05791	0.341338	3.0993	0.00193979	0.0171131	1.90026	3.68293	3.41749	7.67704	6.12399	6.3143	0
FvH4_2g41370	8876.65	1.05787	0.287882	3.67466	0.000238162	0.00310058	82.6624	110.461	108.224	137.693	274.207	245.769	Eukaryotic aspartyl protease family protein
FvH4_5g38080	1434.32	1.05774	0.266829	3.96411	7.36688e-05	0.00115604	9.51671	12.7719	14.2103	37.7645	28.1101	16.7808	STAS domain / Sulfate transporter family
FvH4_7g23030	89.7756	1.05714	0.387677	2.72686	0.00639409	0.0429204	1.14212	1.19902	0.672664	2.03073	2.79296	1.88633	Protein of unknown function (DUF604)
FvH4_1g15920	208.115	1.05573	0.325458	3.24382	0.0011794	0.0115365	8.464	14.9711	11.7137	21.0925	26.1146	30.0752	EF hand calcium-binding protein family
FvH4_3g44800	295.779	1.05389	0.342444	3.07757	0.00208697	0.0180998	6.93082	8.77609	9.75083	29.9838	17.4403	10.5058	Disease resistance-responsive (dirigent-like protein) family protein
FvH4_6g15210	1124.41	1.05375	0.256694	4.10509	4.04155e-05	0.000693122	5.52957	6.26821	8.7421	18.8025	17.1153	10.1258	Leucine-rich repeat protein kinase family protein
FvH4_6g23170	100.67	1.05367	0.345707	3.04788	0.00230462	0.0196192	1.13811	1.97029	1.31966	3.8237	3.26478	2.83262	C2H2-type zinc finger family protein
FvH4_3g42960	127.821	1.05324	0.311638	3.37968	0.000725702	0.00778624	0.953473	1.34746	1.2986	2.60142	3.14771	2.23091	NOL1/NOP2/sun family protein / antitermination NusB domain-containing protein
FvH4_6g11930	662.765	1.04919	0.210609	4.98168	6.30332e-07	1.85698e-05	7.67458	6.29612	8.07293	17.2465	18.8944	12.6778	sulfoquinovosyldiacylglycerol 2
FvH4_5g17770	103.867	1.04832	0.328878	3.18757	0.00143472	0.0135074	1.73271	1.96648	1.45273	3.32066	3.97848	4.03212	purple acid phosphatase 17
FvH4_2g36490	637.281	1.04755	0.267432	3.91708	8.9629e-05	0.00136612	14.6964	21.154	11.701	40.4483	39.2139	26.3505	ChaC-like family protein
FvH4_6g11494	1006.4	1.04744	0.233774	4.48059	7.4437e-06	0.000161961	13.9949	16.3117	13.6494	44.9044	23.12	30.3032	Mitochondrial substrate carrier family protein
FvH4_6g04910	1121.07	1.04676	0.385855	2.71284	0.00667092	0.0443348	36.2655	106.195	107.607	285.816	80.3943	177.374	cytokinin oxidase 7
FvH4_1g25000	5370.32	1.0464	0.150215	6.966	3.2607e-12	3.38481e-10	68.5867	61.2896	65.277	179.897	130.509	123.858	Regulator of chromosome condensation (RCC1) family protein
FvH4_7g01120	187.246	1.04601	0.361249	2.89555	0.00378491	0.02865	2.41821	4.39712	2.55471	6.30494	9.26207	5.15141	nuclear factor Y, subunit A1
FvH4_5g32300	141.778	1.04487	0.368102	2.83853	0.00453224	0.0332186	2.4951	4.55455	2.08946	6.62587	6.33989	7.21158	Chaperone DnaJ-domain superfamily protein
FvH4_6g43640	214.37	1.04331	0.326421	3.19622	0.0013924	0.0131928	0.512272	0.695879	0.890982	1.97367	1.71634	0.987081	fatty acid desaturase 5
FvH4_1g12901	672.594	1.03997	0.292379	3.5569	0.000375253	0.00451606	1.99857	2.31717	3.03353	7.68035	5.58241	3.18857	Chaperone DnaJ-domain superfamily protein
FvH4_2g31471	1040.73	1.03816	0.315629	3.28918	0.00100481	0.0101446	16.8731	7.70265	11.5843	19.7238	28.129	30.1771	0
FvH4_7g17440	282.457	1.03789	0.262149	3.95916	7.52132e-05	0.00117684	3.48993	2.8454	2.5486	5.63841	7.7063	6.02955	3-ketoacyl-CoA synthase 1
FvH4_6g43780	175.356	1.03576	0.362066	2.86069	0.00422723	0.0314526	1.77411	1.82546	2.98165	7.43019	3.55087	3.68734	GRAS family transcription factor
FvH4_1g08160	993.751	1.03441	0.212748	4.86212	1.16136e-06	3.197e-05	14.5614	22.4761	17.1538	46.7028	34.8425	37.7466	nuclear factor Y, subunit A3
FvH4_1g06060	217.595	1.0327	0.3507	2.94467	0.00323297	0.0253854	0.893084	0.610703	1.4531	2.16299	1.83083	2.40781	ABC transporter family protein
FvH4_7g22380	173.428	1.03266	0.280309	3.68401	0.000229597	0.00300902	1.77808	1.72514	2.08153	5.23359	4.18143	2.9155	heat shock protein 70
FvH4_6g27700	169.169	1.03226	0.319402	3.23185	0.00122994	0.0119219	2.5934	2.99248	2.91409	4.98286	8.26375	5.20321	DNAJ heat shock N-terminal domain-containing protein
FvH4_3g17850	406.051	1.03149	0.311297	3.31352	0.000921301	0.0094595	2.03425	2.58365	2.04492	5.06694	6.7169	2.8683	Leucine-rich repeat transmembrane protein kinase
FvH4_3g39710	113.674	1.03116	0.344618	2.99218	0.00276996	0.0226323	1.58469	1.72762	1.52247	3.51961	2.57218	4.40574	Calcineurin-like metallo-phosphoesterase superfamily protein
FvH4_4g24180	6579.18	1.03062	0.185543	5.55463	2.78195e-08	1.20062e-06	1.96675	2.66541	2.59234	5.66516	6.39343	4.29172	AMP-dependent synthetase and ligase family protein
FvH4_3g31040	164.797	1.03036	0.321939	3.20048	0.00137198	0.013036	4.26793	7.28806	6.8045	11.9634	12.7852	15.0197	0
FvH4_5g09140	255.477	1.03014	0.271087	3.80003	0.000144676	0.00203046	3.67166	3.48199	4.48142	11.2199	6.16366	8.19189	basic helix-loop-helix (bHLH) DNA-binding superfamily protein
FvH4_6g07610	186.951	1.02946	0.283643	3.62941	0.000284072	0.00358547	20.832	22.8171	20.5441	26.3647	24.6877	26.071	F-BOX WITH WD-40 2
FvH4_7g19190	1715.2	1.02945	0.193453	5.32147	1.0293e-07	3.74657e-06	10.8196	14.6132	14.8607	30.2715	32.6959	24.9958	Zinc finger (C3HC4-type RING finger) family protein
FvH4_7g03220	1059.25	1.02685	0.240358	4.27218	1.93575e-05	0.000370244	26.984	33.4197	31.8241	52.8731	83.5086	62.5449	NADPH:quinone oxidoreductase
FvH4_5g38770	440.158	1.02682	0.199009	5.15969	2.47365e-07	8.08449e-06	4.37845	4.25561	3.71268	8.54245	9.3783	8.86713	auxin response factor 17
FvH4_2g38230	2571.63	1.0263	0.225449	4.55224	5.30773e-06	0.0001215	11.3529	15.0285	18.5324	40.3556	25.8664	32.0817	Leucine-rich receptor-like protein kinase family protein
FvH4_2g06480	342.62	1.02583	0.271882	3.77308	0.000161243	0.0022207	3.4267	5.91279	6.14058	11.9171	11.8829	9.92729	carboxyesterase 13
FvH4_7g12740	233.131	1.02384	0.370868	2.76067	0.00576836	0.0397327	0.603768	1.05344	0.895292	2.6685	1.02297	1.92965	xylem serine peptidase 1
FvH4_7g30500	358.205	1.02376	0.266224	3.84549	0.000120314	0.00174467	4.13425	3.66275	4.75074	7.0357	9.92522	9.91304	UDP-glucosyl transferase 88A1
FvH4_4g00470	86.0808	1.02342	0.382266	2.67725	0.00742287	0.0481587	1.30203	1.9431	0.966226	3.69652	2.75815	2.80991	plastid transcriptionally active 5
FvH4_6g11840	2101.9	1.02165	0.219502	4.65437	3.24966e-06	7.92702e-05	16.1908	26.3265	25.3551	49.0175	52.3008	45.7091	Transmembrane amino acid transporter family protein
FvH4_1g30150	594.256	1.02126	0.287594	3.55104	0.000383706	0.00459925	9.08557	8.00269	11.2061	14.7036	26.8266	19.01	Eukaryotic aspartyl protease family protein
FvH4_6g08400	423.225	1.02123	0.30672	3.32952	0.000869973	0.00903484	3.7624	2.56962	3.96055	11.6064	5.8607	5.30734	Carbohydrate-binding X8 domain superfamily protein
FvH4_7g01520	186.441	1.02121	0.272318	3.75008	0.000176778	0.00239402	2.1877	2.94741	3.4386	6.83063	6.53014	5.26925	NAD(P)-binding Rossmann-fold superfamily protein
FvH4_2g21070	137.649	1.01954	0.328572	3.10295	0.00191605	0.0169717	1.99578	1.758	1.28064	2.99377	3.82475	3.99495	ROP-interactive CRIB motif-containing protein 7
FvH4_1g10500	859.743	1.0192	0.330154	3.08706	0.00202148	0.0176947	24.2026	18.2464	35.6209	41.3281	48.5928	75.6321	Disease resistance-responsive (dirigent-like protein) family protein
FvH4_6g25100	393.144	1.01919	0.372303	2.73754	0.00619015	0.0420319	29.3023	15.5455	13.4452	28.523	42.6993	52.5366	0
FvH4_1g02220	286.306	1.01908	0.238571	4.27161	1.94069e-05	0.000370888	2.83068	3.67092	3.51819	9.30808	6.16381	6.4347	monogalactosyldiacylglycerol synthase 2
FvH4_2g02750	635.277	1.01908	0.299442	3.40326	0.000665874	0.00726083	11.2543	14.8041	13.5853	27.313	18.8449	38.7925	Calcium-dependent lipid-binding (CaLB domain) family protein
FvH4_2g00740	673.369	1.01904	0.253234	4.02409	5.7195e-05	0.000935932	21.9292	21.1349	24.0824	23.3123	22.1079	19.7823	FAR1-related sequence 5
FvH4_7g28420	592.101	1.01887	0.276219	3.68864	0.000225458	0.00296632	17.6539	36.3361	27.9445	59.4898	57.8376	59.8468	lipid transfer protein 4
FvH4_2g37610	4374.78	1.01835	0.231995	4.38955	1.13583e-05	0.000231129	35.1393	37.5538	26.2801	56.7428	79.601	75.4752	FtsH extracellular protease family
FvH4_7g23660	465.648	1.01826	0.294344	3.4594	0.000541377	0.00613515	4.19944	7.97425	5.16651	15.7259	9.435	12.6885	UDP-Glycosyltransferase superfamily protein
FvH4_5g13410	134.646	1.01675	0.329913	3.08187	0.00205707	0.0178998	0.618046	0.726106	0.552585	1.83361	1.44833	0.889583	nucleic acid binding;ATP-dependent helicases;ATP binding;helicases;ATP-dependent helicases
FvH4_3g16960	1188.59	1.01486	0.258032	3.93309	8.38607e-05	0.00129156	2.91258	3.28766	4.20676	11.2235	5.98228	5.68776	glucan synthase-like 4
FvH4_4g22330	331.885	1.01469	0.215061	4.71816	2.37989e-06	6.01068e-05	7.62713	9.02574	9.71844	18.5749	20.3373	17.8457	nudix hydrolase homolog 12
FvH4_6g39260	36720	1.01433	0.330027	3.07347	0.00211586	0.01831	502.083	418.115	1067.84	1756.07	1015.54	1530.75	Bifunctional inhibitor/lipid-transfer protein/seed storage 2S albumin superfamily protein
FvH4_3g24640	2023.62	1.01381	0.205856	4.92485	8.44263e-07	2.41142e-05	6.27591	6.63747	5.75392	14.7046	16.1895	9.61335	Tetratricopeptide repeat (TPR)-like superfamily protein
FvH4_3g13190	2049.1	1.01309	0.223822	4.52631	6.00226e-06	0.000135217	15.607	20.6071	19.2721	33.3272	38.6761	46.2645	VACUOLAR SORTING RECEPTOR 6
FvH4_5g03670	215.369	1.01165	0.312424	3.23807	0.00120342	0.0117179	3.3112	2.90316	3.0036	9.13567	7.15741	3.90627	Uncharacterized protein family (UPF0016)
FvH4_4g18780	16531.1	1.01131	0.225659	4.48159	7.40885e-06	0.000161389	336.768	322.149	366.073	553.279	765.154	854.946	ethylene-responsive element binding protein
FvH4_3g28850	721.317	1.01123	0.366714	2.75756	0.0058235	0.0399956	15.4632	26.2234	13.7886	24.3383	38.0243	54.508	Chaperonin-like RbcX protein
FvH4_7g12670	1118.88	1.0088	0.194551	5.18525	2.1572e-07	7.17969e-06	21.6308	19.9326	28.5552	60.5972	45.8721	45.0102	AGAMOUS-like 6
FvH4_2g39790	291.417	1.00856	0.261115	3.86252	0.000112224	0.00164048	5.32188	4.78543	3.58768	9.25041	8.96166	11.0654	Leucine carboxyl methyltransferase
FvH4_3g27920	187.094	1.00781	0.370731	2.71844	0.00655898	0.0437579	2.36038	2.53946	4.1495	7.42618	3.95903	7.97149	Lateral root primordium (LRP) protein-related
FvH4_4g05160	1769.48	1.00744	0.30854	3.26518	0.00109396	0.0108631	14.5172	22.1236	24.1189	27.6014	53.0797	47.4737	ammonium transporter 1;1
FvH4_3g02060	1860.6	1.00677	0.181619	5.54333	2.96772e-08	1.26687e-06	30.403	29.0684	25.811	70.0704	67.7814	46.49	ATPase, F1 complex, gamma subunit protein
FvH4_7g10680	338.373	1.00667	0.307248	3.2764	0.00105139	0.0105202	2.83115	5.7124	4.74442	11.674	7.32256	9.71591	squamosa promoter-like 11
FvH4_1g03541	326.68	1.00621	0.266465	3.77614	0.000159278	0.00220131	4.67189	4.42124	3.86938	9.24443	11.9491	6.6913	Galactose oxidase/kelch repeat superfamily protein
FvH4_7g32560	136.488	1.00594	0.303196	3.31777	0.000907388	0.00934658	2.35801	2.18884	1.89951	5.56074	5.16237	3.25224	NAD(P)-linked oxidoreductase superfamily protein
FvH4_1g07980	517.722	1.00541	0.265722	3.78369	0.000154518	0.00214812	12.669	20.1662	12.1443	29.2819	35.8916	31.0211	Lactoylglutathione lyase / glyoxalase I family protein
FvH4_6g11500	158.574	1.00387	0.309194	3.24673	0.00116738	0.0114427	1.82637	2.07516	1.60945	5.25566	2.77855	3.90627	Protein of unknown function, DUF647
FvH4_7g21210	738.553	1.00286	0.220663	4.54478	5.49939e-06	0.000125327	6.72247	6.79262	4.42248	14.4121	13.3021	10.9132	sulfate transporter 4;2
FvH4_4g26641	1017.25	1.00227	0.259226	3.86639	0.000110458	0.00162271	13.971	13.8018	24.3149	37.1849	42.1388	31.9064	lipid phosphate phosphatase 3
FvH4_2g16600	248.929	1.00086	0.257589	3.88547	0.000102132	0.001529	1.74388	2.74614	2.07021	5.35938	4.74429	4.02695	Plant U-Box 15
FvH4_1g18670	681.835	1.0004	0.217539	4.59871	4.25112e-06	9.97744e-05	3.65692	3.34052	4.88529	8.57735	7.61314	9.06719	HAESA-like 2
FvH4_6g01050	296.857	0.999472	0.289808	3.44874	0.000563207	0.00632273	15.09	11.8015	14.6942	44.2106	25.9564	20.3253	0
FvH4_3g10960	806.177	0.999068	0.330736	3.02074	0.00252154	0.0210402	9.48679	6.46764	8.53106	11.5088	26.1646	13.9318	FAD-binding Berberine family protein
FvH4_6g45840	144.211	0.99878	0.327974	3.0453	0.00232445	0.0197595	3.46912	4.94346	4.86052	13.1208	9.18598	6.49885	0
FvH4_7g02730	135.322	0.997847	0.342391	2.91435	0.00356431	0.0272959	1.47348	1.77694	0.968165	3.0829	3.6258	2.35023	ACD1-like
FvH4_3g04330	106.626	0.997488	0.300841	3.31567	0.000914246	0.00939934	3.81677	4.08522	4.86091	8.88191	9.15763	9.0423	RING/U-box superfamily protein
FvH4_2g37381	8624.99	0.996091	0.187336	5.31714	1.05412e-07	3.80972e-06	50.8883	65.6116	68.9967	127.838	150.703	116.002	starch branching enzyme 2.2
FvH4_1g02152	339.173	0.995313	0.24902	3.99692	6.41727e-05	0.0010322	6.36304	4.76954	5.40073	14.8697	12.3518	8.36183	2-oxoglutarate (2OG) and Fe(II)-dependent oxygenase superfamily protein
FvH4_3g29740	9712.88	0.994863	0.290954	3.41931	0.000627801	0.00691609	40.4176	33.5496	39.0682	61.4681	121.693	55.8792	pleiotropic drug resistance 6
FvH4_3g04660	1434.48	0.994619	0.238264	4.17444	2.9872e-05	0.00053939	11.2181	14.5007	14.9493	23.0109	35.2448	27.4981	0
FvH4_3g00280	856.95	0.994198	0.208115	4.77714	1.77802e-06	4.67083e-05	11.1473	15.0692	17.4293	33.3981	31.6627	27.9386	Sec14p-like phosphatidylinositol transfer family protein
FvH4_3g01950	229.084	0.994142	0.305572	3.25338	0.0011404	0.0112155	1.53755	2.84215	2.35332	6.32504	4.38224	3.82184	Ankyrin repeat family protein
FvH4_1g13740	1329.28	0.993441	0.239544	4.14722	3.3653e-05	0.000598039	16.5375	11.9503	12.9978	23.2856	30.4824	33.2783	GRAS family transcription factor
FvH4_7g01900	480.965	0.993385	0.236794	4.19514	2.72707e-05	0.00049776	4.27048	5.28072	5.34558	12.5277	12.0088	7.43384	Plant protein of unknown function (DUF946)
FvH4_5g20730	1705.32	0.992885	0.215789	4.60119	4.20091e-06	9.89378e-05	6.30334	6.30894	7.58111	20.2657	12.4482	10.9073	chromatin remodeling 31
FvH4_2g01320	643.075	0.992367	0.228677	4.3396	1.4274e-05	0.000281938	12.7558	14.9937	13.8124	39.4951	29.6012	20.5799	myb domain protein 4
FvH4_5g18760	110.437	0.991665	0.344658	2.87725	0.00401161	0.0300762	1.23232	1.6102	1.42889	3.96016	2.08138	3.11412	Sec14p-like phosphatidylinositol transfer family protein
FvH4_3g25081	629.996	0.990106	0.318996	3.10382	0.00191038	0.0169361	4.69058	5.03453	8.22705	13.5168	8.21828	16.1027	Ankyrin repeat family protein
FvH4_7g02490	805.651	0.989754	0.182336	5.4282	5.69255e-08	2.21352e-06	5.31954	5.61991	5.76692	11.7876	13.5652	10.073	ARM repeat superfamily protein
FvH4_3g23680	6080.06	0.989567	0.371913	2.66075	0.00779671	0.0499379	378.72	168.33	610.078	1127.64	777.09	584.176	0
FvH4_1g04130	442.72	0.988467	0.221883	4.4549	8.39341e-06	0.000178343	5.40604	5.81933	5.04583	11.2923	9.85701	13.1687	Homeodomain-like superfamily protein
FvH4_4g28110	5670.27	0.988016	0.299621	3.29755	0.000975312	0.0098891	102.396	112.422	64.3507	283.899	117.529	198.393	NAD(P)-binding Rossmann-fold superfamily protein
FvH4_7g16990	633.038	0.987739	0.28576	3.45653	0.000547178	0.006187	12.5825	15.387	10.4107	41.8547	19.9996	21.2599	myb domain protein 4
FvH4_4g00270	585.31	0.987684	0.35219	2.80441	0.0050409	0.0359258	4.17981	5.14983	3.62822	5.3631	8.4607	12.9597	Protein kinase superfamily protein
FvH4_2g09190	442.761	0.986955	0.250464	3.94051	8.13098e-05	0.00125803	2.75557	4.35789	3.77471	10.1239	6.77515	6.44563	F-box family protein
FvH4_3g13060	754.635	0.986722	0.215524	4.57825	4.68891e-06	0.000109169	8.49434	6.84247	6.64829	13.798	18.067	14.4092	cationic amino acid transporter 5
FvH4_6g23140	389.109	0.986333	0.258588	3.81431	0.000136564	0.00193738	4.29126	3.81324	3.72725	6.59047	8.3707	9.74852	Peptidase S41 family protein
FvH4_2g39380	235.619	0.986233	0.262518	3.75682	0.000172089	0.00233994	2.54632	3.22204	3.08877	5.6365	5.84663	7.11433	HXXXD-type acyl-transferase family protein
FvH4_6g38290	125.457	0.986167	0.328061	3.00605	0.00264665	0.0218673	2.25252	2.66239	3.32415	7.54715	4.2721	5.72131	Carbohydrate-binding X8 domain superfamily protein
FvH4_7g14710	1975.73	0.985964	0.270195	3.64908	0.00026318	0.00337409	25.1611	37.4274	28.2856	58.1971	88.0716	45.9426	cysteine synthase C1
FvH4_5g06650	110.06	0.985934	0.364996	2.70122	0.0069086	0.0455496	1.63208	1.18175	1.06316	2.69165	3.58444	1.94342	proline transporter 1
FvH4_6g53840	552.932	0.984318	0.288705	3.40943	0.000650993	0.00713157	8.76655	7.98404	4.80012	15.1869	19.0512	11.4373	ACT domain repeat 6
FvH4_6g12980	283.759	0.983143	0.299338	3.28439	0.00102202	0.0102786	2.11979	1.76828	2.37822	6.38441	4.31392	2.77088	delta 1-pyrroline-5-carboxylate synthase 2
FvH4_1g30110	1904.27	0.980532	0.184369	5.31832	1.04732e-07	3.8006e-06	19.1559	24.5568	25.7013	47.5976	53.2933	45.0808	UDP-glucosyl transferase 88A1
FvH4_1g05980	343.044	0.980296	0.269983	3.63095	0.000282379	0.00357741	1.58742	1.27747	2.00254	4.67677	2.70318	2.98086	RNA-dependent RNA polymerase family protein
FvH4_3g16250	11263.9	0.97864	0.165008	5.93086	3.0136e-09	1.61392e-07	267.669	294.921	330.832	592.478	628.529	648.985	glutathione S-transferase TAU 19
FvH4_3g43230	103.325	0.977182	0.336987	2.89976	0.00373449	0.0283522	1.96496	1.42232	1.38927	3.79496	2.60731	3.6477	MIF4G domain-containing protein / MA3 domain-containing protein
FvH4_2g36671	1625.24	0.97478	0.259976	3.7495	0.000177188	0.00239819	22.5956	21.2485	29.8456	40.3991	47.1738	64.6298	Galactose oxidase/kelch repeat superfamily protein
FvH4_7g26210	613.534	0.97267	0.283633	3.42933	0.000605078	0.00670336	3.88944	5.86042	6.84591	15.4018	8.16373	11.5382	Leucine-rich repeat protein kinase family protein
FvH4_5g38070	1436.64	0.972	0.163819	5.93338	2.96762e-09	1.59292e-07	13.4875	11.5419	13.3796	25.9952	28.5019	25.669	sulfate transporter 1;3
FvH4_5g04760	214.735	0.971542	0.314975	3.0845	0.00203894	0.0177781	4.05337	2.27822	3.30339	5.63641	6.62382	7.65411	alpha/beta-Hydrolases superfamily protein
FvH4_1g12620	246.39	0.969056	0.291266	3.32705	0.000877701	0.00910306	9.2952	10.2026	7.67018	18.6678	24.7091	13.6253	basic leucine-zipper 44
FvH4_6g23510	1423.12	0.968829	0.295136	3.28265	0.00102835	0.0103379	37.1203	27.0536	20.8589	44.2779	78.883	52.7971	Remorin family protein
FvH4_1g03960	492.042	0.968611	0.269421	3.59515	0.000324201	0.00399603	4.34378	2.17917	3.0968	7.13375	7.03562	5.93272	K+ transporter 1
FvH4_7g20080	643.499	0.967607	0.19146	5.05384	4.33021e-07	1.34436e-05	6.21728	7.82314	6.66932	17.016	14.8382	11.7557	IQ-domain 2
FvH4_7g13980	333.204	0.967577	0.243307	3.97677	6.98584e-05	0.00110777	5.49134	6.05767	5.65639	13.5658	14.1428	8.50083	AT hook motif DNA-binding family protein
FvH4_4g21910	145.71	0.965804	0.304401	3.17281	0.00150973	0.0140613	5.57498	6.11192	4.17893	9.73384	12.417	10.8508	Disease resistance protein (TIR-NBS-LRR class) family
FvH4_7g34280	504.952	0.960864	0.24029	3.99877	6.36715e-05	0.00102623	5.93646	6.47828	4.80617	15.1625	12.7006	8.42679	sigma factor A
FvH4_1g24000	269.124	0.960085	0.284421	3.37558	0.000736609	0.00788259	3.4314	3.24874	4.34491	5.8953	8.27024	8.41695	CYS, MET, PRO, and GLY protein 2
FvH4_6g49760	399.898	0.959224	0.296075	3.2398	0.00119612	0.011671	1.67679	2.47137	1.43525	3.14808	3.87355	4.46511	ABC transporter family protein
FvH4_3g12280	1658.33	0.958413	0.25935	3.69544	0.000219509	0.00289999	0.892564	0.572737	1.11886	1.60735	1.13817	0.836685	Pentatricopeptide repeat (PPR-like) superfamily protein
FvH4_5g21540	335.55	0.958184	0.267498	3.58203	0.000340934	0.00416881	8.67296	6.31461	5.01045	12.9622	13.9578	14.3791	Serine protease inhibitor (SERPIN) family protein
FvH4_3g06840	625.32	0.957136	0.254622	3.75905	0.000170558	0.00232314	3.54381	2.95334	4.08896	7.07067	9.47575	5.38912	Leucine-rich repeat transmembrane protein kinase
FvH4_3g02480	106.879	0.955412	0.349885	2.73065	0.00632098	0.042626	1.39486	1.18275	1.35509	4.04088	2.28689	1.96131	Pseudouridine synthase family protein
FvH4_2g14981	967.924	0.954964	0.199752	4.78075	1.74643e-06	4.60014e-05	3.89418	3.92454	3.25542	8.75169	8.60778	5.74369	multidrug resistance-associated protein 13
FvH4_3g25070	796.04	0.95494	0.345895	2.76078	0.00576633	0.0397304	4.34513	5.18989	7.58294	10.9796	7.10405	16.8725	Ankyrin repeat family protein
FvH4_2g38950	244.082	0.954594	0.277406	3.44114	0.000579263	0.00645683	3.94354	5.11541	3.33103	7.66665	8.44932	9.41028	SHI-related sequence 7
FvH4_7g15020	304.619	0.954209	0.227455	4.19515	2.72687e-05	0.00049776	4.38268	4.3953	4.43689	11.6438	7.24042	8.68061	UDP-Glycosyltransferase superfamily protein
FvH4_1g18950	516.409	0.954002	0.22853	4.17452	2.98618e-05	0.00053939	48.4767	38.8451	40.465	83.8203	76.1257	102.456	0
FvH4_2g38720	785.751	0.953884	0.233444	4.08614	4.38605e-05	0.000743613	37.0508	46.6248	45.3043	120.02	64.8646	84.9402	SAUR-like auxin-responsive protein family
FvH4_3g44681	164.351	0.953618	0.293826	3.24552	0.00117236	0.0114819	5.80649	5.30548	4.93346	14.3077	11.8085	7.52319	DnaJ/Hsp40 cysteine-rich domain superfamily protein
FvH4_3g26310	3732.39	0.952387	0.183782	5.18216	2.19331e-07	7.28958e-06	32.4232	40.0231	46.21	84.6307	74.8804	85.1579	Protein of unknown function (DUF3049)
FvH4_4g32140	1475.1	0.951506	0.203617	4.67301	2.96819e-06	7.30851e-05	19.41	12.1236	14.504	34.0621	30.9493	30.0743	0
FvH4_6g51300	3548.8	0.95144	0.275969	3.44763	0.000565522	0.00634569	98.5476	123.957	167.679	271.406	188.37	340.117	LOB domain-containing protein 25
FvH4_6g45980	132.21	0.949355	0.331364	2.86499	0.00417016	0.0311263	1.2049	0.759469	0.791276	1.75043	2.27928	1.63339	Tetratricopeptide repeat (TPR)-like superfamily protein
FvH4_7g17770	280.225	0.947849	0.264613	3.58201	0.000340957	0.00416881	7.2956	6.09336	6.59831	11.9061	12.3637	16.4475	Late embryogenesis abundant (LEA) hydroxyproline-rich glycoprotein family
FvH4_4g36280	551.872	0.947806	0.262069	3.61663	0.000298465	0.00372315	1.29049	1.04335	1.26822	3.71919	2.02282	1.82158	P-loop containing nucleoside triphosphate hydrolases superfamily protein
FvH4_6g40980	144.39	0.947169	0.338063	2.80175	0.00508257	0.0360802	0.475425	0.793249	0.898025	1.94006	1.21828	1.34457	Cysteine/Histidine-rich C1 domain family protein
FvH4_3g14050	921.674	0.946741	0.193788	4.88544	1.03197e-06	2.86423e-05	11.3887	16.3596	15.5456	32.552	28.7569	28.0326	Homeodomain-like superfamily protein
FvH4_2g31220	96.61	0.946486	0.311223	3.04118	0.00235651	0.0199463	0.670963	0.853393	0.736314	1.60823	1.67283	1.3852	mechanosensitive channel of small conductance-like 10
FvH4_4g18340	539.974	0.946481	0.243667	3.88433	0.000102613	0.00153359	20.7008	34.1586	23.6576	64.7874	47.3217	50.7923	0
FvH4_4g34940	1943.14	0.946286	0.202702	4.66837	3.03603e-06	7.44442e-05	17.8016	22.8057	23.2921	58.0151	35.7223	39.2409	Xanthine/uracil permease family protein
FvH4_6g48610	1523.31	0.944338	0.252163	3.74496	0.000180423	0.00243779	18.8937	25.2688	30.3001	52.951	64.07	36.5499	homeobox protein 30
FvH4_1g21210	1517.28	0.944256	0.215583	4.38	1.18677e-05	0.000239838	25.1121	25.1025	24.7868	70.7506	50.6444	35.306	related to AP2 4
FvH4_4g13910	666.098	0.941789	0.287718	3.2733	0.001063	0.0106182	18.5387	36.8254	29.1623	58.7763	47.2479	66.822	methionine sulfoxide reductase B 2
FvH4_6g10500	727.813	0.94165	0.300625	3.1323	0.00173441	0.015707	5.75317	5.75308	5.81241	7.95833	16.9345	10.1969	RNI-like superfamily protein
FvH4_6g07910	1658.77	0.939988	0.219743	4.27766	1.88865e-05	0.000361529	19.1973	30.598	23.8083	52.488	57.0456	41.7454	chloroplast RNA binding
FvH4_1g01020	288.678	0.939945	0.300492	3.12802	0.00175987	0.0158451	3.78947	4.13614	3.48244	6.89044	10.8494	5.6123	BTB/POZ domain with WD40/YVTN repeat-like protein
FvH4_5g14570	236.203	0.939203	0.245158	3.83102	0.000127615	0.00182803	8.44694	7.119	8.19165	16.5114	19.0273	13.1196	0
FvH4_4g24190	289.986	0.938969	0.299672	3.13332	0.00172842	0.0156588	3.75674	3.3253	3.35731	11.0778	5.99943	4.78463	Protein of unknown function (DUF3537)
FvH4_3g25430	1384.31	0.937758	0.170768	5.49143	3.98703e-08	1.63392e-06	5.13323	5.35706	5.77863	11.5546	9.68377	11.9546	multidrug resistance-associated protein 3
FvH4_4g33800	1501.85	0.937527	0.253678	3.69574	0.000219245	0.00289999	17.6939	26.3061	34.0407	53.0467	48.132	57.715	plasmodesmata-located protein 6
FvH4_3g34720	335.534	0.937327	0.296346	3.16294	0.00156183	0.0144382	4.00128	2.24559	3.25436	5.60121	5.94545	7.6406	exocyst subunit exo70 family protein H2
FvH4_7g32900	766.559	0.937172	0.240122	3.90291	9.50446e-05	0.00143843	10.9567	10.7996	9.83467	11.1175	10.6036	6.72479	0
FvH4_6g17500	1482.73	0.935972	0.26829	3.48866	0.000485455	0.00559104	10.6796	11.7857	16.178	36.5171	17.2237	26.0929	Leucine-rich repeat protein kinase family protein
FvH4_2g34230	206.092	0.935379	0.349086	2.67951	0.00737311	0.0479018	0.926817	1.60159	2.23094	3.73856	2.63206	3.35695	Subtilisin-like serine endopeptidase family protein
FvH4_1g13990	520.415	0.934943	0.304173	3.07372	0.00211404	0.018301	8.25923	5.43489	5.05378	10.2922	17.2631	10.4626	UDP-Glycosyltransferase superfamily protein
FvH4_5g36570	747.743	0.933526	0.260835	3.57899	0.000344929	0.00419773	12.5576	18.3145	15.2888	38.5617	36.5163	20.2951	homeobox protein 6
FvH4_3g12250	1316.48	0.931123	0.154773	6.01605	1.78723e-09	1.02969e-07	24.4001	20.7337	22.4346	48.8845	48.7692	40.1415	Glutathione S-transferase family protein
FvH4_7g34281	2342.92	0.93069	0.314364	2.96055	0.00307093	0.0244141	47.2244	23.2238	33.1611	104.624	69.1246	41.6756	root cap 1 (RCP1)
FvH4_5g06740	2909.83	0.930347	0.279188	3.33233	0.000861207	0.00895946	28.9353	61.8984	37.4752	80.6216	86.1306	93.1114	BTB and TAZ domain protein 1
FvH4_2g12761	181.099	0.930196	0.293488	3.16945	0.00152728	0.0141911	2.64869	2.49544	2.93995	4.35032	6.53943	5.38721	Tetratricopeptide repeat (TPR)-like superfamily protein
FvH4_5g05330	752.311	0.930194	0.235476	3.95027	7.80641e-05	0.0012166	9.87693	14.1438	14.9247	33.5343	20.8924	25.4597	Dof-type zinc finger DNA-binding family protein
FvH4_4g31230	511.143	0.929673	0.242135	3.83948	0.000123294	0.00178239	6.639	9.58691	8.9135	22.559	16.4621	12.8406	Homeodomain-like superfamily protein
FvH4_4g01630	1965.01	0.928761	0.212737	4.36577	1.26677e-05	0.000253613	9.85882	14.03	11.2003	30.8008	23.5752	17.9229	Stabilizer of iron transporter SufD / Polynucleotidyl transferase
FvH4_1g07430	146.829	0.928755	0.341705	2.718	0.00656776	0.0437801	2.4081	2.17955	3.26283	4.44177	7.03431	4.35334	0
FvH4_4g16720	355.907	0.927248	0.323565	2.86572	0.00416056	0.0310743	10.6158	11.649	9.0509	32.3044	21.3026	11.6028	DUF679 domain membrane protein 2
FvH4_2g06670	966.151	0.926602	0.276922	3.34607	0.000819658	0.00863793	15.3857	9.19791	17.7117	24.0711	29.5228	31.2246	Protein of unknown function (DUF1645)
FvH4_5g21610	1805.84	0.922294	0.150642	6.12244	9.21517e-10	5.68446e-08	62.1276	66.8935	58.0069	138.603	133.262	108.205	Single hybrid motif superfamily protein
FvH4_2g26860	241.67	0.922163	0.290341	3.17614	0.00149251	0.0139195	5.9301	6.54848	9.54117	17.6232	16.5545	10.6736	0
FvH4_1g07150	492.239	0.922024	0.30979	2.97629	0.00291757	0.0234704	4.19497	7.14501	6.40797	14.8298	14.4184	7.16941	effector of transcription2
FvH4_7g33550	960.949	0.921644	0.309649	2.97641	0.0029164	0.0234704	16.878	28.0578	15.2663	29.4719	43.3782	47.2849	rubredoxin family protein
FvH4_7g08791	450.938	0.921394	0.33175	2.77737	0.00548002	0.0382838	18.2659	38.0606	16.5258	47.6953	49.9244	49.7162	0
FvH4_5g15540	387.746	0.920531	0.30204	3.04771	0.00230589	0.0196229	7.95831	10.2262	8.69932	18.7555	11.7476	23.5424	NAD(P)-binding Rossmann-fold superfamily protein
FvH4_6g07220	827.506	0.919837	0.276363	3.32836	0.000873579	0.0090643	10.1696	12.4748	10.8665	27.1887	13.7326	26.9289	Protein of unknown function (DUF1645)
FvH4_4g30310	256.628	0.918902	0.298653	3.07682	0.00209222	0.0181327	2.45123	3.29444	2.72623	8.27661	5.42696	3.75928	beta glucosidase 40
FvH4_5g23030	109.033	0.918809	0.309857	2.96527	0.00302416	0.0241237	3.01608	3.04301	2.16915	6.23054	5.88179	4.63456	Ribosomal L18p/L5e family protein
FvH4_7g03072	96.5694	0.91846	0.332552	2.76186	0.00574734	0.0396459	1.23844	1.29361	0.89489	2.8771	2.29853	1.83296	0
FvH4_2g01740	591.367	0.918306	0.221775	4.14071	3.46239e-05	0.000610687	8.40604	8.49352	12.636	21.5815	18.3449	19.6162	Pollen Ole e 1 allergen and extensin family protein
FvH4_3g12790	240.909	0.918108	0.294573	3.11674	0.00182861	0.0163465	6.74524	9.47681	7.25033	17.9718	19.2476	10.6254	RING/U-box superfamily protein
FvH4_5g37170	396.295	0.917274	0.274837	3.33753	0.00084528	0.00882898	6.97109	7.19599	7.47606	12.9046	11.3553	18.8744	alpha/beta-Hydrolases superfamily protein
FvH4_6g23830	245.873	0.917114	0.247176	3.71037	0.000206955	0.00275053	2.03799	2.45568	2.03661	5.63211	4.33782	3.37149	PR5-like receptor kinase
FvH4_1g15700	550.576	0.916145	0.33629	2.72427	0.00644431	0.0431839	4.49818	4.73278	5.75636	17.4543	6.19312	7.41221	Protein of unknown function, DUF547
FvH4_5g30240	312.203	0.915756	0.313607	2.92007	0.0034995	0.0269573	15.9001	17.051	25.0519	33.8693	52.8644	29.5561	0
FvH4_3g03070	162.633	0.914138	0.260109	3.51444	0.000440674	0.00514991	4.67367	4.98432	5.92201	12.1437	10.8098	8.54135	Tetratricopeptide repeat (TPR)-like superfamily protein
FvH4_6g26760	648.679	0.910637	0.202642	4.49382	6.99553e-06	0.000153485	8.74829	8.64134	6.14133	17.5306	15.7568	14.1822	C2H2-like zinc finger protein
FvH4_3g26980	857.403	0.907735	0.172458	5.26351	1.41331e-07	4.96323e-06	3.50158	3.44436	3.81186	8.87903	6.99186	5.8673	abscisic aldehyde oxidase 3
FvH4_2g36880	21489.1	0.906787	0.143031	6.33979	2.30079e-10	1.63525e-08	40.6417	49.6944	59.2973	100.816	49.4273	88.2396	Peroxidase family protein
FvH4_1g03100	392.022	0.905597	0.318496	2.84335	0.00446416	0.0328878	17.5991	30.8452	17.1844	53.017	30.3242	48.7574	0
FvH4_3g04681	260.778	0.904271	0.280558	3.22311	0.00126806	0.0121988	7.29387	10.7929	6.63322	15.3757	18.5907	15.4322	0
FvH4_4g22300	310.029	0.904197	0.227124	3.98106	6.86073e-05	0.00109382	1.58486	1.84872	1.97981	3.57665	3.26285	3.93116	ARM repeat superfamily protein
FvH4_5g11670	277.42	0.900306	0.222266	4.05057	5.10922e-05	0.000850238	7.24795	5.55373	5.62845	12.7139	11.973	12.0119	RING/U-box superfamily protein
FvH4_5g14560	3178.4	0.899904	0.199683	4.50666	6.58574e-06	0.000145865	42.7014	35.3114	28.5404	78.7108	77.9677	56.7392	CCT motif -containing response regulator protein
FvH4_1g05950	250.969	0.897759	0.317918	2.82387	0.0047447	0.034359	5.37488	4.51348	3.13119	7.89828	11.4008	6.60427	0
FvH4_3g35790	389.77	0.897422	0.193604	4.63536	3.56314e-06	8.57628e-05	5.58233	6.66415	6.84186	13.4765	13.037	11.5112	OBF-binding protein 3
FvH4_5g08410	312.539	0.89643	0.25157	3.56334	0.000366164	0.00442704	3.70551	2.97252	2.94165	6.74077	7.69852	4.75508	Major facilitator superfamily protein
FvH4_4g32040	433.878	0.895998	0.223276	4.01296	5.99616e-05	0.000975065	4.60515	4.21827	4.55396	7.52568	9.69893	9.12577	nitrate transporter 1:2
FvH4_6g42120	780.664	0.895957	0.19783	4.52892	5.9287e-06	0.000133688	7.99663	9.62708	7.08729	16.9273	14.927	17.2239	ARM repeat superfamily protein
FvH4_5g29660	248.872	0.89289	0.215952	4.13466	3.5548e-05	0.000621865	5.93997	5.5177	5.18497	12.0842	11.6639	9.38792	Plastid-lipid associated protein PAP / fibrillin family protein
FvH4_4g01980	654.202	0.891895	0.232939	3.82888	0.000128727	0.00184172	9.06107	6.12633	7.13572	15.8253	17.2858	11.2684	3-ketoacyl-CoA synthase 2
FvH4_3g39220	556.678	0.890718	0.23345	3.81545	0.000135936	0.00192964	5.48285	4.25603	5.06754	12.6098	7.20491	9.70986	Esterase/lipase/thioesterase family protein
FvH4_2g05040	3670.05	0.890583	0.19832	4.49062	7.10149e-06	0.00015552	46.8179	66.7851	44.9635	124.099	101.804	90.4818	S-methyl-5-thioribose kinase
FvH4_6g14890	454.961	0.889678	0.278437	3.19526	0.00139703	0.0132154	8.72221	10.4469	7.07614	14.01	16.1317	21.1885	RING/U-box superfamily protein
FvH4_6g28790	1539.46	0.888578	0.192315	4.62042	3.82958e-06	9.14289e-05	27.7933	28.7429	34.2345	59.5725	51.8278	67.098	NOD26-like intrinsic protein 6;1
FvH4_1g27990	195.466	0.888137	0.264566	3.35695	0.000788065	0.00835732	2.60195	2.44331	3.41595	5.81427	6.2738	4.61999	Homeodomain-like superfamily protein
FvH4_2g32120	626.267	0.887848	0.271211	3.27364	0.00106171	0.0106102	8.14407	6.88997	8.1613	12.5972	21.0593	11.9114	ferrochelatase 1
FvH4_6g09530	395.269	0.887692	0.252191	3.51991	0.000431685	0.00505578	2.8565	4.19351	4.23495	9.82596	6.25358	6.47623	Leucine-rich repeat protein kinase family protein
FvH4_5g24641	183.908	0.887439	0.289103	3.06963	0.00214326	0.0185038	0.961963	1.13872	1.42463	2.96153	2.37526	1.69758	Pentatricopeptide repeat (PPR-like) superfamily protein
FvH4_3g07970	1293.87	0.887199	0.231485	3.83265	0.000126772	0.00181817	20.5461	23.1184	24.0349	34.526	46.6629	50.754	Cysteine proteinases superfamily protein
FvH4_6g37550	479.607	0.885474	0.299821	2.95335	0.00314349	0.0248318	2.37137	2.87043	3.04852	8.58725	4.79008	3.3856	Leucine-rich repeat transmembrane protein kinase
FvH4_6g16060	12701.1	0.88441	0.276819	3.1949	0.00139877	0.0132213	125.669	117.844	73.967	286.917	134.371	211.735	PHE ammonia lyase 1
FvH4_3g12220	148.662	0.884409	0.273503	3.23364	0.00122223	0.0118668	4.21524	5.85279	5.68188	11.092	9.84255	10.1528	Cytochrome c
FvH4_6g46890	299.106	0.884023	0.202358	4.3686	1.25043e-05	0.000250768	3.57642	3.7029	4.05961	8.56129	7.55796	6.32911	serine carboxypeptidase-like 25
FvH4_6g10390	3456.67	0.883179	0.179888	4.90962	9.12538e-07	2.56906e-05	34.3728	34.932	28.1736	63.489	73.8847	54.6487	ENTH/VHS/GAT family protein
FvH4_7g15550	1870.58	0.882825	0.230828	3.82459	0.000130989	0.00186842	23.4421	27.3481	24.2692	71.6648	35.9694	42.6733	Fatty acid/sphingolipid desaturase
FvH4_7g15970	500.11	0.881461	0.280972	3.13719	0.00170576	0.0154989	3.07546	4.30641	2.07202	7.32925	5.61472	5.80822	SPA (suppressor of phyA-105) protein family
FvH4_6g35671	537.585	0.881436	0.201525	4.37383	1.22084e-05	0.000245461	33.2001	35.6252	37.247	64.4037	79.5896	63.878	0
FvH4_3g03220	152.541	0.8807	0.291567	3.02057	0.00252296	0.0210446	1.9702	2.28178	3.14813	4.84916	4.78896	4.83799	plant U-box 8
FvH4_2g16810	370.206	0.880307	0.227306	3.87278	0.000107601	0.00158966	1.97396	2.43961	2.53715	5.96127	4.05242	3.80356	glutamate receptor 2
FvH4_6g37440	332.853	0.880105	0.265899	3.30992	0.000933241	0.00955295	1.5851	1.09919	1.6296	3.11091	2.17509	3.16558	dicer-like 2
FvH4_1g16860	624.887	0.879519	0.235846	3.7292	0.000192085	0.00257322	4.11793	5.39455	4.61868	12.2004	9.49675	6.48613	Protein kinase superfamily protein
FvH4_5g08282	406.608	0.878126	0.226487	3.87716	0.000105681	0.00156973	4.4282	3.12703	3.91977	7.51358	8.52769	6.44653	purple acid phosphatase 27
FvH4_7g28970	297.403	0.877157	0.28322	3.09709	0.00195429	0.0172282	6.05104	8.54203	5.32004	12.6175	15.9747	10.5705	TraB family protein
FvH4_7g31940	491.01	0.876908	0.274284	3.19708	0.00138825	0.0131641	3.19295	4.04465	5.59089	11.5468	6.90815	7.02419	cyclic nucleotide gated channel 1
FvH4_6g09750	859.089	0.876859	0.281644	3.11336	0.00184971	0.0164789	17.2105	13.9511	14.1417	24.5636	22.7579	40.1573	WRKY DNA-binding protein 70
FvH4_2g17700	594.446	0.876408	0.283686	3.08936	0.00200587	0.0175842	4.52031	7.16079	6.64025	16.4132	8.07276	11.8586	SKU5 similar 3
FvH4_1g16750	1308.47	0.875324	0.235486	3.7171	0.000201523	0.00268591	8.89152	10.2818	10.2068	27.0035	13.3238	18.0108	Leucine-rich repeat protein kinase family protein
FvH4_2g18430	226.165	0.875205	0.251003	3.48683	0.000488786	0.00561841	4.77004	5.81419	4.53229	12.1553	10.1429	7.65936	ER lumen protein retaining receptor family protein
FvH4_2g08550	173.04	0.874677	0.255927	3.41768	0.000631579	0.0069512	8.04998	8.14087	9.67662	20.4679	16.9957	13.519	0
FvH4_3g24571	3010.73	0.872666	0.205412	4.24836	2.15339e-05	0.000404967	33.8209	37.9186	29.0758	82.96	69.7401	46.9455	Jojoba acyl CoA reductase-related male sterility protein
FvH4_1g01363	151.202	0.87252	0.287826	3.03142	0.0024341	0.0204993	2.61893	2.60775	2.11732	6.45008	4.32626	3.79632	cysteine-rich RLK (RECEPTOR-like protein kinase) 7
FvH4_3g37220	192.658	0.871756	0.257621	3.38386	0.000714733	0.00771506	5.72862	8.01718	7.93222	16.7568	13.2277	12.6458	Adenine nucleotide alpha hydrolases-like superfamily protein
FvH4_7g18530	498.381	0.871455	0.261255	3.33565	0.000851016	0.00887316	5.4704	4.05082	2.95625	8.09112	8.99741	7.28551	P-loop containing nucleoside triphosphate hydrolases superfamily protein
FvH4_6g40150	5328.61	0.871309	0.244115	3.56926	0.000357995	0.00434164	103.697	143.393	103.417	180.515	223.249	272.107	photosystem I light harvesting complex gene 3
FvH4_3g28450	995.323	0.870608	0.196792	4.424	9.68908e-06	0.000202226	6.67551	6.21686	6.00096	12.304	14.7874	9.83682	0
FvH4_1g06220	1352.86	0.870522	0.208697	4.17122	3.02969e-05	0.000545798	8.75213	7.45135	8.16809	14.0773	19.5438	13.7364	Protein kinase family protein with leucine-rich repeat domain
FvH4_5g02200	1213.29	0.86992	0.164348	5.29315	1.20226e-07	4.28594e-06	21.5128	20.7522	19.9262	49.7843	34.5807	37.8679	AT hook motif DNA-binding family protein
FvH4_3g22110	737.196	0.869676	0.198254	4.38668	1.15096e-05	0.000233602	14.246	13.3192	15.2555	26.5725	32.927	23.8602	Ras-related small GTP-binding family protein
FvH4_6g31370	695.908	0.869579	0.224405	3.87505	0.000106604	0.0015769	5.89093	4.05738	5.05515	9.26197	11.4879	8.43132	lectin protein kinase family protein
FvH4_3g43300	297.393	0.869143	0.30178	2.88005	0.0039761	0.0298575	5.7754	8.91163	5.48971	10.9596	12.771	15.3016	0
FvH4_6g27120	265.918	0.868359	0.298474	2.90933	0.00362207	0.0276573	3.51327	5.13878	3.15711	10.3475	7.63259	5.45799	TRICHOME BIREFRINGENCE-LIKE 39
FvH4_2g40720	3444.41	0.867747	0.221249	3.92205	8.77997e-05	0.00133997	23.4635	25.9068	27.2572	38.5753	59.2924	49.821	ADR1-like 1
FvH4_5g16950	216.229	0.867417	0.318468	2.72372	0.0064551	0.0431999	4.43057	5.68257	6.21659	12.3679	13.2644	6.49252	0
FvH4_4g31360	500.91	0.867033	0.167409	5.17912	2.22931e-07	7.378e-06	3.79311	3.96966	3.80383	8.05167	7.6995	6.82597	Protein of unknown function (DUF1666)
FvH4_4g07050	1136.98	0.865044	0.227054	3.80986	0.000139045	0.00196784	5.74445	6.75754	7.02374	18.2346	10.6389	9.77282	Double Clp-N motif-containing P-loop nucleoside triphosphate hydrolases superfamily protein
FvH4_3g00670	1130.33	0.863177	0.195421	4.41701	1.00075e-05	0.000207403	13.2356	13.2862	11.2099	21.8786	27.7526	23.3014	SCARECROW-like 13
FvH4_6g25360	1108.69	0.862591	0.242226	3.5611	0.000369298	0.00445122	8.09794	10.8468	6.07492	20.1082	14.0096	14.9285	Glycosyl hydrolases family 31 protein
FvH4_5g18850	323.799	0.861443	0.307455	2.80185	0.00508107	0.0360802	12.5633	16.1944	12.9488	20.4036	24.0108	35.2726	0
FvH4_6g12650	1684.14	0.860884	0.174843	4.92374	8.49059e-07	2.41982e-05	22.2655	29.9469	25.0579	52.4655	47.3138	50.1039	0
FvH4_2g40030	1467.97	0.860807	0.164885	5.22064	1.78302e-07	6.08035e-06	19.0075	18.7933	14.8021	37.2204	33.7688	31.3419	indeterminate(ID)-domain 2
FvH4_7g27510	374.365	0.860288	0.192562	4.46758	7.91099e-06	0.00017055	2.4197	2.05919	2.22414	4.4013	4.54116	4.03513	Leucine-rich repeat protein kinase family protein
FvH4_6g16750	2041.42	0.859115	0.242257	3.54629	0.000390693	0.00466614	35.7054	50.4853	40.1657	75.7191	106.423	62.5532	CHY-type/CTCHY-type/RING-type Zinc finger protein
FvH4_1g15090	606.915	0.858693	0.23856	3.59949	0.00031884	0.00394598	3.96939	4.39844	5.57016	7.68793	10.5758	8.51764	Disease resistance protein (CC-NBS-LRR class) family
FvH4_3g16520	6918.64	0.858217	0.246389	3.48319	0.000495486	0.00568157	100.136	152.467	90.9115	189.834	257.377	213.745	Aldolase-type TIM barrel family protein
FvH4_6g14820	354.226	0.857906	0.245934	3.48836	0.000485997	0.00559455	5.94222	5.31981	8.71678	13.7716	12.5078	12.302	aluminum sensitive 3
FvH4_1g09571	291.236	0.856602	0.215571	3.97364	7.07817e-05	0.00111865	2.89718	3.02252	3.07791	5.6979	5.41863	6.21087	Plant invertase/pectin methylesterase inhibitor superfamily
FvH4_1g18230	237.439	0.85615	0.300334	2.85066	0.00436288	0.032319	4.36376	6.81468	3.9678	10.2771	11.4567	7.74298	Thioredoxin superfamily protein
FvH4_6g09020	610.275	0.855509	0.272705	3.13712	0.00170616	0.0154989	2.51049	4.27343	4.95737	9.45101	7.07017	6.37406	Leucine-rich repeat protein kinase family protein
FvH4_6g44990	195.867	0.855344	0.306584	2.78992	0.00527218	0.0371401	2.66345	1.60025	1.81769	3.79183	3.35595	4.51626	Auxin-responsive GH3 family protein
FvH4_6g10580	1855.61	0.855056	0.231797	3.68882	0.000225298	0.00296588	20.5665	31.0025	30.7363	71.6017	43.1058	46.3385	SEC14 cytosolic factor family protein / phosphoglyceride transfer family protein
FvH4_4g06830	403.066	0.85239	0.231674	3.67926	0.000233915	0.00305372	8.52491	7.78262	8.12824	13.2517	16.0166	17.3708	WRKY DNA-binding protein 11
FvH4_6g32590	692.196	0.852222	0.208893	4.0797	4.50942e-05	0.000762267	7.54749	6.75072	5.18366	12.2582	13.4187	11.8312	ABA Overly-Sensitive 5
FvH4_6g06100	2065.32	0.851855	0.185174	4.6003	4.21893e-06	9.92164e-05	12.3399	14.4245	14.524	23.6998	29.5349	25.872	lipoxygenase 1
FvH4_2g41130	216.32	0.851409	0.277722	3.06569	0.00217171	0.0186909	2.61302	2.12949	1.66641	4.9204	4.43101	3.11887	Phototropic-responsive NPH3 family protein
FvH4_2g17430	915.225	0.850402	0.184742	4.60318	4.16091e-06	9.82442e-05	10.3164	13.5042	12.0734	24.0613	21.1249	23.8763	UDP-glucosyltransferase 74F2
FvH4_4g34410	146.57	0.849643	0.281638	3.01679	0.00255467	0.0212265	1.2082	1.14435	1.50525	2.94159	2.0173	2.47664	Plant protein of unknown function (DUF936)
FvH4_5g05310	757.257	0.849228	0.222704	3.81326	0.000137148	0.00194449	14.5863	12.4179	18.4785	26.7821	28.7116	31.2728	Protein of unknown function (DUF1645)
FvH4_1g05520	746.742	0.848886	0.186464	4.55255	5.30002e-06	0.000121488	3.28956	3.06439	3.55851	7.15516	7.0159	4.98833	Transducin/WD40 repeat-like superfamily protein
FvH4_3g20550	1625.72	0.84885	0.23473	3.61628	0.000298864	0.00372616	17.8648	31.0865	24.7288	49.9537	53.2933	38.9986	CBS domain-containing protein
FvH4_2g36020	189.867	0.848827	0.268855	3.1572	0.00159294	0.0146682	1.94217	2.76734	3.06455	5.35573	4.85836	4.7454	aspartate aminotransferase 3
FvH4_2g36610	964.036	0.848669	0.316512	2.68131	0.00733339	0.0477095	5.14756	7.66175	8.96582	22.5392	9.35991	10.9723	Cellulose-synthase-like C5
FvH4_1g03130	3613.98	0.848623	0.154583	5.48974	4.02515e-08	1.64668e-06	32.2732	36.364	35.2047	63.9043	67.1449	67.8063	EIN3-binding F box protein 1
FvH4_6g12760	296.347	0.848217	0.262516	3.2311	0.00123314	0.0119432	6.31279	5.74209	5.32347	8.83919	12.1293	12.081	copper ion transmembrane transporters
FvH4_7g30290	1020.52	0.847389	0.279266	3.03434	0.00241059	0.0203271	6.79802	10.2704	11.0885	26.7401	13.0394	15.295	0
FvH4_2g14760	942.532	0.847374	0.285842	2.96449	0.00303189	0.0241581	16.6722	11.0087	17.988	44.7135	21.8599	22.8521	alcohol dehydrogenase 1
FvH4_5g01170	32381.8	0.847047	0.282767	2.99556	0.00273942	0.0224372	578.78	560.776	414.628	1369.42	560.799	1085.1	leucoanthocyanidin dioxygenase
FvH4_4g25720	572.036	0.845868	0.190565	4.43873	9.04914e-06	0.000190387	6.2955	5.43608	5.17343	10.3599	11.3173	10.656	chloroplast sensor kinase
FvH4_1g12780	272.207	0.845446	0.267998	3.15468	0.00160676	0.0147494	7.70741	4.90917	7.59424	14.0468	10.8358	13.7704	0
FvH4_2g40250	504.648	0.844961	0.290135	2.91231	0.00358772	0.0274395	11.4005	10.883	15.7776	37.4305	18.3782	18.6367	0
FvH4_7g31280	171.524	0.844249	0.269763	3.1296	0.00175047	0.0157857	1.26028	1.18825	0.850617	2.42492	2.1191	1.83036	receptor like protein 7
FvH4_3g22740	3821.74	0.843796	0.27786	3.03677	0.00239126	0.020218	144.326	172.596	112.946	197.834	261.433	350.559	Translation initiation factor SUI1 family protein
FvH4_5g38000	12183.3	0.843585	0.249976	3.37466	0.000739061	0.00790165	41.1355	33.1718	23.9193	88.0969	47.7767	55.1086	acetyl-CoA carboxylase 1
FvH4_1g04700	1817.6	0.842238	0.235203	3.5809	0.000342418	0.00417853	28.5199	21.0021	17.3775	44.6645	50.6367	33.1662	NAD(P)-binding Rossmann-fold superfamily protein
FvH4_3g43220	5141.85	0.842188	0.188661	4.46403	8.04331e-06	0.000173089	63.5563	87.4094	81.7605	139.381	148.804	155.038	AGC (cAMP-dependent, cGMP-dependent and protein kinase C) kinase family protein
FvH4_1g01000	964.891	0.841111	0.273424	3.07622	0.00209644	0.018162	6.45722	7.02283	9.40259	22.3428	10.8668	11.4406	Leucine-rich repeat protein kinase family protein
FvH4_3g22900	541.901	0.840803	0.176673	4.7591	1.94456e-06	5.05757e-05	6.77285	8.1646	7.73496	16.2718	14.4965	12.7949	Galactosyltransferase family protein
FvH4_2g38710	1958.84	0.839951	0.222098	3.7819	0.000155637	0.00216113	22.1258	27.8029	24.7289	56.9758	33.7187	52.4953	Pseudouridine synthase/archaeosine transglycosylase-like family protein
FvH4_1g09090	790.156	0.837539	0.219337	3.8185	0.000134267	0.00190939	20.4348	15.0659	23.1095	47.2271	34.4597	31.0766	Protein of unknown function (DUF581)
FvH4_3g38120	2643.85	0.837485	0.133745	6.26179	3.80573e-10	2.56223e-08	26.0632	27.7874	29.5444	56.9321	54.123	48.3275	peptide transporter 1
FvH4_7g16110	2033.11	0.837313	0.243225	3.44255	0.000576263	0.00643253	25.5285	31.8813	21.9306	39.7586	60.4001	49.8311	UDP-Glycosyltransferase superfamily protein
FvH4_6g05300	114.85	0.836849	0.286824	2.91764	0.00352694	0.0271	1.14701	1.29251	1.11998	2.75447	2.19434	1.90479	sodium hydrogen exchanger 2
FvH4_1g19630	921.922	0.836768	0.194129	4.31038	1.62973e-05	0.000317118	29.3851	33.1207	34.488	54.9722	64.4265	64.2661	0
FvH4_6g45340	577.927	0.835899	0.196439	4.25527	2.08795e-05	0.000393919	12.3087	13.0785	10.8723	21.6189	25.2035	22.0988	acclimation of photosynthesis to environment
FvH4_3g33632	3108.2	0.83562	0.217603	3.84011	0.000122979	0.00177894	23.7137	35.8701	31.342	77.4124	48.9838	49.1901	ROP interactive partner 5
FvH4_3g37040	338.618	0.835322	0.288865	2.89174	0.00383118	0.0289817	16.5185	26.6601	22.0917	40.5124	32.8048	50.3656	0
FvH4_4g14370	318.451	0.834037	0.236808	3.522	0.000428309	0.00502123	4.93846	6.03619	6.24402	14.129	8.82741	10.1232	ribonucleotide reductase 2A
FvH4_1g18930	2128.25	0.833924	0.272723	3.05777	0.00222989	0.0191073	26.2997	33.12	47.2953	99.3519	55.5007	51.9898	beta HLH protein 93
FvH4_5g18490	471.714	0.833503	0.297929	2.79766	0.00514743	0.0364775	11.1933	9.78495	12.6975	18.1375	30.5316	15.1577	GRAM domain-containing protein / ABA-responsive protein-related
FvH4_6g01090	385.778	0.833146	0.222761	3.74009	0.000183952	0.00247299	5.9806	6.86484	7.90362	13.4923	11.4921	14.3419	phloem protein 2-B12
FvH4_6g39844	354.073	0.830558	0.268855	3.08924	0.00200669	0.0175848	4.29433	5.22372	5.11895	7.49922	11.8252	8.27461	zinc knuckle (CCHC-type) family protein
FvH4_5g16170	7140.11	0.829272	0.163373	5.07595	3.85566e-07	1.21789e-05	133.188	138.339	124.432	237.151	239.241	270.55	Homeodomain-like superfamily protein
FvH4_1g14970	447.701	0.827675	0.227038	3.64554	0.000266836	0.00340613	6.35846	8.67232	9.97672	16.9832	16.4655	14.0245	Dof-type zinc finger DNA-binding family protein
FvH4_5g29350	417.656	0.827407	0.243818	3.39354	0.000689958	0.00749224	2.65264	2.93798	3.27845	7.43642	5.71226	3.8929	anaphase-promoting complex/cyclosome 2
FvH4_4g24720	366.032	0.826672	0.228075	3.62456	0.000289454	0.003646	5.3935	4.89237	5.52666	11.6883	11.232	7.25062	HXXXD-type acyl-transferase family protein
FvH4_7g17260	4081.56	0.825648	0.18508	4.46103	8.15683e-06	0.000174727	52.0793	48.4883	60.0997	101.005	87.27	114.151	0
FvH4_4g04330	129.573	0.825498	0.309052	2.67107	0.00756106	0.0488676	2.38059	2.78511	2.90009	5.87803	3.77202	5.63223	0
FvH4_4g17290	386.938	0.824793	0.229799	3.58919	0.000331702	0.00408158	11.0173	11.6868	12.9816	26.0158	25.6404	16.3299	Uncharacterised protein family (UPF0497)
FvH4_5g27390	580.15	0.823847	0.275296	2.99258	0.00276627	0.0226177	9.36254	10.9088	6.10491	18.6564	12.7059	18.5922	Aldolase superfamily protein
FvH4_5g17780	811.713	0.823054	0.229758	3.58227	0.000340627	0.00416881	8.06487	12.5371	10.2694	18.3674	18.4919	21.1812	Homeodomain-like superfamily protein
FvH4_3g18430	6523.14	0.821848	0.199528	4.11895	3.80597e-05	0.000658472	37.2129	49.3025	38.6823	79.1125	66.8996	89.3399	phosphoenolpyruvate carboxylase 1
FvH4_2g28940	2957.38	0.821285	0.161209	5.09454	3.49588e-07	1.11773e-05	88.516	90.2199	98.4358	180.571	197.709	145.477	adenine phosphoribosyltransferase 5
FvH4_5g00690	147.43	0.821198	0.28284	2.9034	0.00369133	0.0281162	3.9913	3.28382	4.81127	7.70846	7.03945	7.91915	Class I peptide chain release factor
FvH4_5g26120	813.541	0.820354	0.152085	5.39405	6.88862e-08	2.62659e-06	11.2542	11.4343	11.1619	25.0152	19.9508	19.2264	AT hook motif DNA-binding family protein
FvH4_5g21630	1153.52	0.820107	0.185562	4.41958	9.88934e-06	0.000205231	9.43172	7.47054	9.62389	16.3941	15.7166	17.6392	poltergeist like 1
FvH4_2g15030	1404.38	0.818749	0.200719	4.07908	4.52142e-05	0.000763748	13.8247	16.5662	14.6298	24.6518	32.7498	26.9069	SCARECROW-like 1
FvH4_3g23260	478.576	0.81844	0.179352	4.56331	5.03531e-06	0.000116098	6.37056	7.1014	6.19015	12.706	12.6886	11.6634	Glycosyltransferase family 61 protein
FvH4_1g12360	723.316	0.818234	0.178227	4.59097	4.41198e-06	0.000103344	32.7088	42.1799	38.541	80.6455	71.3736	62.6609	thioredoxin H-type 1
FvH4_6g34950	1661.69	0.81818	0.263069	3.11014	0.00187001	0.0166471	17.0661	19.2495	24.541	30.9129	33.0355	48.9178	Cytochrome P450 superfamily protein
FvH4_6g11600	237.926	0.817891	0.300877	2.71836	0.00656071	0.0437579	2.66656	4.05829	4.51895	9.52962	5.46434	6.41165	Protein kinase superfamily protein
FvH4_6g34220	372.962	0.817426	0.257677	3.17228	0.00151245	0.01407	4.14623	4.04306	4.14195	9.07023	5.31287	8.84961	hydroxyproline-rich glycoprotein family protein
FvH4_3g02250	472.651	0.813508	0.196597	4.13795	3.50421e-05	0.000616467	5.84771	5.43781	6.06354	10.5773	12.316	9.59973	MATE efflux family protein
FvH4_3g38740	7217.46	0.813317	0.138675	5.8649	4.49402e-09	2.27736e-07	36.4405	43.9138	42.064	86.5884	73.7626	70.2791	Double Clp-N motif-containing P-loop nucleoside triphosphate hydrolases superfamily protein
FvH4_2g38940	10643.4	0.812046	0.260503	3.11723	0.00182561	0.0163258	245.955	161.252	137.499	286.955	419.868	307.189	Papain family cysteine protease
FvH4_2g08670	194.186	0.81107	0.235595	3.44264	0.000576067	0.00643253	2.18266	2.02509	2.18238	4.81106	3.45706	3.7638	laccase 11
FvH4_4g05000	152.614	0.809309	0.245536	3.29609	0.000980418	0.00993232	0.826251	0.80736	0.866808	1.78572	1.5154	1.39496	MUTL protein homolog 1
FvH4_3g13410	1016.65	0.80744	0.266506	3.02972	0.00244777	0.0205776	5.21427	7.30178	6.80841	17.6188	8.1598	10.9358	Leucine-rich receptor-like protein kinase family protein
FvH4_1g17941	1383.66	0.806856	0.244516	3.29981	0.0009675	0.00983103	25.1023	13.595	18.0661	42.5914	29.4555	34.4381	Galactosyl transferase GMA12/MNN10 family protein
FvH4_4g27770	551.821	0.806654	0.2831	2.84936	0.00438073	0.0324139	5.38361	8.79698	7.28278	15.7045	9.16163	15.3261	Eukaryotic aspartyl protease family protein
FvH4_6g11110	332.409	0.804937	0.261472	3.07848	0.00208061	0.0180646	3.06152	3.99481	3.93614	9.681	5.57502	5.57821	DNAJ heat shock N-terminal domain-containing protein
FvH4_3g01330	422.668	0.803215	0.271812	2.95504	0.00312631	0.0247375	3.10737	5.09327	3.24123	9.32839	5.85888	6.41338	Ankyrin repeat family protein
FvH4_3g39410	1219.84	0.803191	0.193882	4.14268	3.43272e-05	0.000606816	28.8944	39.2533	30.5764	59.2544	61.8514	62.3358	Protein of unknown function (DUF640)
FvH4_3g40260	990.054	0.802782	0.199164	4.03077	5.55954e-05	0.000912927	13.8223	13.1094	15.3861	22.8787	27.21	28.0344	SOS3-interacting protein 4
FvH4_2g09200	230.336	0.802407	0.249547	3.21546	0.00130238	0.0124702	5.98048	6.00516	6.93447	10.2964	12.9188	11.751	0
FvH4_3g21060	3472.97	0.802291	0.212071	3.78312	0.000154876	0.00215182	26.4061	39.6768	28.0555	56.7111	66.4256	52.0586	cyclic nucleotide-gated cation channel 4
FvH4_2g28330	146.388	0.802156	0.264945	3.02764	0.00246474	0.0206687	1.42719	1.39352	1.58799	2.85381	3.05383	2.30557	neurochondrin family protein
FvH4_5g11900	228.464	0.801757	0.277595	2.88823	0.00387416	0.0292411	2.47875	3.03594	3.87783	6.81994	4.58407	6.10296	Plant protein of unknown function (DUF247)
FvH4_6g35980	354.696	0.800781	0.293709	2.72645	0.006402	0.0429547	7.09475	6.19884	6.69379	9.76869	17.2474	9.90213	RING/U-box superfamily protein
FvH4_6g45370	4676.09	0.799752	0.300625	2.6603	0.00780714	0.049964	94.2405	142.722	239.102	321.406	249.905	312.877	allene oxide cyclase 4
FvH4_3g10020	805.53	0.799497	0.228449	3.49968	0.000465818	0.00539123	2.88571	4.72359	4.02808	8.70733	6.28351	6.79381	disease resistance protein (TIR-NBS-LRR class), putative
FvH4_4g15080	1531.6	0.79945	0.256419	3.11776	0.00182234	0.016309	23.9683	25.899	30.4689	37.3958	47.2448	62.2151	0
FvH4_2g39760	2092.02	0.798653	0.200781	3.97774	6.95735e-05	0.00110474	12.0386	14.4062	16.6069	25.7407	31.3631	22.751	Leucine-rich repeat protein kinase family protein
FvH4_1g16700	212.703	0.798316	0.24716	3.22996	0.00123808	0.0119713	2.94633	2.98182	2.51265	4.79086	5.43601	5.38418	ADP-ribosylation factor A1F
FvH4_3g44550	940.517	0.798116	0.232508	3.43264	0.000597743	0.00663146	15.1013	16.7476	10.8336	28.4729	30.7553	20.4734	Cation efflux family protein
FvH4_2g34000	367.952	0.797414	0.245258	3.25132	0.00114869	0.0112818	5.39754	5.60379	5.34686	9.31625	12.8498	8.12783	C2H2-like zinc finger protein
FvH4_2g36700	5087.15	0.796536	0.288945	2.7567	0.00583873	0.0400657	98.6765	157.032	129.144	220.626	339.883	154.543	0
FvH4_7g00720	5164.46	0.796446	0.248612	3.20357	0.00135736	0.0129127	79.4861	84.7715	102.555	184.168	108.03	201.438	Leucine-rich repeat (LRR) family protein
FvH4_6g07620	480.332	0.795953	0.201654	3.94711	7.90994e-05	0.00122867	2.58437	2.74265	2.84584	6.27043	5.14905	3.88357	haloacid dehalogenase-like hydrolase family protein
FvH4_5g06430	1046.19	0.795315	0.247142	3.21805	0.00129066	0.0123933	10.4637	6.68236	9.19364	14.5591	20.3126	13.7038	quinolinate synthase
FvH4_3g26950	258.3	0.794654	0.219558	3.61933	0.000295364	0.00369621	12.7527	11.9888	12.7779	29.1137	21.5556	19.4312	0
FvH4_4g19660	967.601	0.794634	0.278776	2.85044	0.00436584	0.0323308	10.3962	11.6435	7.18253	13.7202	18.116	21.5624	high chlorophyll fluorescent 107
FvH4_2g39641	300.892	0.793251	0.236156	3.35902	0.000782203	0.00830637	2.85837	3.10865	3.83669	6.90051	4.96606	6.28596	oxidoreductases, acting on NADH or NADPH
FvH4_3g00570	135.857	0.793153	0.297969	2.66187	0.00777083	0.0498264	4.59223	6.2105	5.72918	11.5073	8.1719	10.9768	Carbohydrate-binding X8 domain superfamily protein
FvH4_4g32430	487.221	0.792245	0.1777	4.45833	8.26004e-06	0.000176304	5.41247	5.80142	5.1771	10.4222	10.6551	9.2686	TPX2 (targeting protein for Xklp2) protein family
FvH4_2g05060	3172.7	0.789786	0.291287	2.71137	0.00670066	0.0444898	33.0844	47.3492	38.0315	46.9938	75.7833	91.6439	UDP-Glycosyltransferase superfamily protein
FvH4_3g34810	133.445	0.788495	0.292673	2.69411	0.00705762	0.0463213	2.54168	1.76161	1.89641	4.67402	3.42628	3.40694	0
FvH4_5g04790	770.151	0.787888	0.230706	3.41512	0.000637537	0.00700155	6.66345	7.18678	8.71239	18.3481	10.2148	13.4171	phosphoinositide 4-kinase gamma 4
FvH4_6g32540	194.511	0.78788	0.244052	3.22833	0.00124514	0.012015	9.82917	8.79746	9.26012	16.0171	18.6001	16.5721	FRIGIDA-like protein
FvH4_7g02450	299.079	0.787135	0.229896	3.42388	0.000617339	0.00681996	1.64448	1.14247	1.56229	2.75565	2.71447	2.52297	NB-ARC domain-containing disease resistance protein
FvH4_6g32600	11517.9	0.785513	0.156735	5.01172	5.39467e-07	1.62974e-05	126.498	114.137	146.881	281.453	210.572	224.607	Insulinase (Peptidase family M16) protein
FvH4_2g17960	229.695	0.785439	0.277142	2.83406	0.00459602	0.0335446	2.00224	2.29197	2.62012	5.93853	3.86961	3.114	asparaginyl-tRNA synthetase 2
FvH4_5g00572	3392.74	0.784891	0.165127	4.75324	2.00178e-06	5.17781e-05	19.6874	22.6413	19.282	39.9245	42.3884	31.385	cytochrome P450, family 706, subfamily A, polypeptide 4
FvH4_3g06120	10932.9	0.784809	0.273	2.87476	0.0040433	0.0302849	301.633	318.937	163.556	563.498	553.467	339.793	light-harvesting chlorophyll-protein complex II subunit B1
FvH4_3g21010	1674.14	0.781699	0.158704	4.92551	8.41412e-07	2.40619e-05	7.84654	9.19378	8.59227	18.7706	15.5868	13.0735	myosin 2
FvH4_3g07710	424.191	0.780338	0.254435	3.06694	0.00216263	0.0186326	14.8795	19.1216	11.9398	32.8636	30.9844	21.2799	PYR1-like 6
FvH4_7g14340	1595.57	0.779442	0.187218	4.16329	3.13696e-05	0.000563409	10.1327	11.9953	10.7841	17.9433	20.8517	21.1183	U-box domain-containing protein kinase family protein
FvH4_3g21210	169.812	0.778472	0.281831	2.76219	0.0057415	0.0396266	2.15166	1.35567	1.85384	3.40523	3.00698	3.36859	Met-10+ like family protein
FvH4_2g36250	8148.77	0.777713	0.265582	2.92834	0.00340779	0.0263975	176.424	85.5081	95.8823	218.975	226.955	207.433	BURP domain-containing protein
FvH4_4g33740	1703.73	0.777479	0.289428	2.68626	0.00722572	0.0471915	37.8522	25.9925	25.4132	36.2407	66.1787	58.2533	2-oxoglutarate (2OG) and Fe(II)-dependent oxygenase superfamily protein
FvH4_1g02010	511.861	0.777354	0.23921	3.24968	0.00115536	0.0113342	5.06361	3.85084	4.2099	9.19313	9.37718	5.62719	Octicosapeptide/Phox/Bem1p (PB1) domain-containing protein / tetratricopeptide repeat (TPR)-containing protein
FvH4_3g08750	3965.62	0.776569	0.219469	3.5384	0.000402552	0.00478353	106.631	90.4756	99.9076	139.484	202.887	194.049	ethylene responsive element binding factor 4
FvH4_4g31520	296.323	0.776405	0.225804	3.43841	0.000585146	0.00651625	3.82181	4.85188	4.67901	9.87585	8.2028	6.56188	TEOSINTE BRANCHED, cycloidea and PCF (TCP) 14
FvH4_3g12581	254.304	0.775472	0.230999	3.35704	0.000787814	0.00835732	4.22221	3.30605	3.32628	7.72523	6.78879	5.44971	Arabidopsis thaliana protein of unknown function (DUF794)
FvH4_4g17620	344.281	0.774473	0.278516	2.78071	0.005424	0.0379938	3.56112	2.71641	4.14576	8.10679	6.92675	4.2163	GTP1/OBG family protein
FvH4_3g22420	1193.28	0.774409	0.176864	4.37855	1.1947e-05	0.000241232	11.6773	13.5146	15.8218	25.6622	24.5236	24.6003	0
FvH4_1g28230	1804.29	0.773473	0.242508	3.18948	0.00142529	0.0134288	46.1607	43.2838	31.4891	65.5305	94.2407	60.3363	0
FvH4_7g01250	323.958	0.772988	0.258379	2.99168	0.00277446	0.0226454	1.81405	2.42756	1.63489	4.20918	2.8229	3.75221	Uncharacterized protein
FvH4_5g22420	2867.8	0.772282	0.172522	4.47642	7.59037e-06	0.000164544	65.4142	51.3373	49.2018	107.736	91.9636	102.797	NAD(P)-binding Rossmann-fold superfamily protein
FvH4_5g38390	465.722	0.772169	0.232918	3.3152	0.000915777	0.00940687	8.06661	6.99991	8.17735	12.641	17.4648	12.0892	bZIP transcription factor family protein
FvH4_6g24780	371.018	0.768712	0.241914	3.17763	0.00148486	0.0138846	4.63664	5.42519	5.8458	8.11408	10.2548	10.2997	chloroplast import apparatus 2
FvH4_2g13190	478.355	0.76737	0.231681	3.31218	0.00092573	0.00949256	7.80229	7.8652	8.8228	12.946	13.7926	17.3147	Protein kinase superfamily protein
FvH4_6g29370	446.789	0.766902	0.192819	3.97731	6.96981e-05	0.00110597	15.4458	12.7851	15.3512	28.2327	28.4172	22.6316	VQ motif-containing protein
FvH4_2g34470	210.713	0.766562	0.281074	2.72726	0.00638627	0.0428858	1.70881	2.2752	2.32527	5.04583	2.89641	3.63279	Vacuolar import/degradation, Vid27-related protein
FvH4_3g27180	733.347	0.766	0.216223	3.54264	0.000396143	0.0047167	19.685	19.4942	17.9279	41.1744	39.394	24.1665	SMAD/FHA domain-containing protein
FvH4_7g23000	214.051	0.764551	0.257243	2.9721	0.00295771	0.0237059	6.66208	6.69241	5.90429	11.6783	14.0554	9.28021	Tetratricopeptide repeat (TPR)-like superfamily protein
FvH4_2g29680	16388.7	0.764089	0.171241	4.46208	8.11693e-06	0.000174308	296.111	306.9	246.007	477.734	528.274	525.589	Protein of unknown function, DUF642
FvH4_5g01770	499.571	0.76325	0.206532	3.69555	0.000219409	0.00289999	9.41502	7.68282	9.77235	15.3483	18.0093	15.1179	winged-helix DNA-binding transcription factor family protein
FvH4_3g01320	307.951	0.762905	0.256474	2.97459	0.00293377	0.0235782	2.78231	2.94594	3.71089	7.82362	4.59462	4.88892	Ankyrin repeat family protein
FvH4_2g15590	589.535	0.762418	0.231809	3.28899	0.00100547	0.0101468	10.4575	10.3051	11.4106	15.5321	20.9551	21.1157	Protein of unknown function (DUF3353)
FvH4_5g00760	986.292	0.762288	0.184181	4.13881	3.49118e-05	0.000614844	14.8434	11.8143	12.2783	27.9856	24.2918	18.7752	0
FvH4_2g37840	1866.73	0.761684	0.174342	4.36892	1.24864e-05	0.000250621	23.6359	20.2374	26.6644	50.4191	36.5678	41.2115	alpha-amylase-like 2
FvH4_3g10070	759.426	0.760956	0.247862	3.07008	0.00214002	0.0184851	4.47316	6.0002	6.67741	14.2411	7.86742	9.32551	Homeobox-leucine zipper family protein / lipid-binding START domain-containing protein
FvH4_2g41100	520.226	0.759888	0.208524	3.64412	0.000268303	0.00342116	14.4769	10.1007	12.795	25.9064	19.8208	21.9779	chorismate mutase 2
FvH4_3g00160	290.377	0.759644	0.24127	3.14853	0.00164096	0.0150049	2.21786	2.32361	2.04001	4.81882	4.35322	2.85587	seed imbibition 2
FvH4_1g13710	1905.76	0.758786	0.13787	5.50363	3.72058e-08	1.54351e-06	25.5196	23.206	23.3262	45.6312	45.0038	39.6534	C2H2-like zinc finger protein
FvH4_2g16000	149.491	0.757788	0.283261	2.67522	0.00746792	0.0483711	1.81534	1.59576	1.89249	3.05568	3.83268	2.66355	SKU5 similar 5
FvH4_5g03880	313.843	0.753828	0.264259	2.85261	0.00433614	0.0321614	9.47212	6.94027	5.66375	14.6286	14.7136	10.6202	G-box binding factor 3
FvH4_6g49670	306.82	0.753341	0.252464	2.98395	0.00284552	0.0230261	7.00783	6.39016	4.77223	10.0165	12.3976	10.2078	methyltransferases
FvH4_5g29070	4364.55	0.752918	0.207166	3.63437	0.000278661	0.00353791	38.8413	49.7715	56.2243	76.6228	90.3076	91.6486	Plant L-ascorbate oxidase
FvH4_6g14620	892.992	0.752553	0.156412	4.81137	1.49903e-06	4.01399e-05	5.6819	5.78141	5.04931	10.4458	9.60558	9.67793	0
FvH4_7g09980	161.374	0.75211	0.273581	2.74914	0.00597524	0.0408473	1.07152	0.932273	1.21003	2.11443	2.18013	1.49913	H(+)-ATPase 7
FvH4_2g20180	316.328	0.751522	0.218674	3.43673	0.000588788	0.00655062	4.29189	5.09122	5.25298	10.738	8.74522	7.05865	pfkB-like carbohydrate kinase family protein
FvH4_2g05820	627.753	0.751158	0.247791	3.03142	0.00243405	0.0204993	9.5732	9.12747	10.3218	14.0131	16.1417	21.2842	plant U-box 26
FvH4_5g22220	5510.45	0.749062	0.27721	2.70214	0.00688938	0.0454865	183.261	179.307	130.567	195.259	364.982	310.887	PLATZ transcription factor family protein
FvH4_1g03040	165.962	0.748275	0.277106	2.70032	0.00692727	0.0456217	4.46517	5.00312	4.66893	11.2415	6.6027	7.79718	plant-specific transcription factor YABBY family protein
FvH4_7g28550	181.018	0.748024	0.279534	2.67597	0.00745141	0.0482907	0.894112	0.673277	1.02126	1.90723	1.55481	1.20856	Disease resistance protein (TIR-NBS-LRR class) family
FvH4_3g15480	319.217	0.746577	0.214325	3.48339	0.000495109	0.00568001	2.9304	2.43322	2.94668	5.22508	5.49106	4.18216	potassium transporter 1
FvH4_1g13510	299.171	0.746438	0.200638	3.72033	0.000198963	0.0026563	10.4756	11.9201	12.3354	22.6426	21.1142	18.6162	0
FvH4_5g37820	5902.3	0.745796	0.181136	4.11732	3.83309e-05	0.000662191	113.266	107.348	84.3068	171.33	192.516	179.849	related to AP2 4
FvH4_2g33150	356.206	0.745584	0.270305	2.75831	0.00581013	0.0399271	6.37429	4.73788	4.25689	7.59683	10.7604	8.93973	ARM repeat superfamily protein
FvH4_3g16010	1048.64	0.745009	0.221302	3.36648	0.000761341	0.00811408	18.3764	15.9905	12.634	24.4832	30.163	28.8681	0
FvH4_7g31550	784.706	0.744773	0.265124	2.80915	0.00496718	0.0356307	2.56619	4.1449	2.81097	8.03727	4.88176	4.43056	gamma-irradiation and mitomycin c induced 1
FvH4_6g06950	1361.62	0.744566	0.139072	5.35382	8.6116e-08	3.20069e-06	12.2609	11.5584	11.8472	23.3251	19.7352	20.8311	white-brown complex homolog protein 11
FvH4_5g00980	803.332	0.743815	0.230036	3.23347	0.00122296	0.011869	9.43031	10.904	8.55667	17.9207	21.3654	12.616	ACC synthase 10
FvH4_1g13170	368.371	0.743689	0.204151	3.64285	0.00026964	0.00343634	6.76995	6.3292	6.46967	14.7991	10.0526	10.4406	homeobox protein 24
FvH4_1g07480	564.993	0.74172	0.237739	3.11989	0.00180919	0.0162159	5.6545	4.72197	6.93729	12.589	7.8507	10.5791	transmembrane nine 7
FvH4_6g09040	478.366	0.740495	0.194826	3.8008	0.000144231	0.00202663	4.43678	3.45339	3.78583	7.7339	6.16716	6.94887	GRAS family transcription factor
FvH4_1g13090	949.003	0.74018	0.163826	4.51807	6.24045e-06	0.000139914	8.07396	7.57044	8.18147	17.5143	13.3627	11.9725	ARM repeat superfamily protein
FvH4_3g13840	1035.07	0.739456	0.182224	4.05795	4.95044e-05	0.000828736	10.8121	12.0883	9.33519	18.8888	18.7786	19.6714	evolutionarily conserved C-terminal region 8
FvH4_7g27240	174.368	0.739143	0.245936	3.00543	0.00265208	0.0218971	3.05897	3.81995	3.51468	6.82087	5.70343	6.05499	RNA polymerase III RPC4
FvH4_5g12950	1093.17	0.737858	0.159103	4.63762	3.52444e-06	8.5005e-05	16.0104	18.3051	18.669	32.2513	33.0936	29.0006	calcium sensing receptor
FvH4_5g14970	228.331	0.73724	0.276608	2.66529	0.00769227	0.0494707	4.54268	3.61778	4.16147	10.1306	6.98402	5.15033	myb domain protein 94
FvH4_4g23590	5414.86	0.734978	0.157266	4.67348	2.96141e-06	7.29944e-05	31.233	36.3626	30.9784	61.3354	64.4146	49.855	histidine kinase 3
FvH4_3g36210	293.215	0.734607	0.219878	3.34098	0.00083483	0.00874308	4.00653	4.08609	3.53239	6.50765	7.52008	6.58161	Protein kinase superfamily protein
FvH4_6g40560	12724.1	0.734536	0.248157	2.95996	0.00307678	0.0244359	207.587	185.22	214.427	274.649	492.033	302.645	Thiolase family protein
FvH4_4g35420	714.482	0.733979	0.158889	4.61944	3.84783e-06	9.17716e-05	3.27931	3.11799	3.46756	6.45731	6.02475	5.08842	transmembrane receptors;ATP binding
FvH4_2g10570	11985.3	0.733768	0.23654	3.10209	0.00192162	0.0169974	7.44832	8.25109	14.0691	16.0092	10.9892	7.63894	0
FvH4_7g19800	274.253	0.730842	0.223251	3.27363	0.00106174	0.0106102	6.5595	6.36807	5.76868	10.8325	10.2826	11.9066	tetraspanin6
FvH4_6g25060	2057.35	0.729379	0.240734	3.02981	0.00244709	0.0205776	71.5254	56.5208	61.2975	89.0682	102.874	138.355	Calcium-binding EF-hand family protein
FvH4_2g41330	2342.79	0.728796	0.235828	3.09037	0.00199906	0.0175376	27.7879	31.1462	24.1797	37.3635	52.3869	55.4162	monogalactosyl diacylglycerol synthase 1
FvH4_6g50761	693.005	0.728573	0.206444	3.52915	0.000416895	0.00491677	9.96599	9.91635	10.4945	15.3391	18.7809	19.1444	DegP protease 1
FvH4_4g07270	838.605	0.728168	0.27005	2.69642	0.00700885	0.0461073	10.3729	14.0118	9.78888	14.8606	23.7122	21.1727	chloroplast import apparatus 2
FvH4_6g31740	3080.61	0.728039	0.200307	3.63462	0.000278394	0.00353643	125.085	151.797	135.599	216.016	227.182	279.875	photosystem I subunit H2
FvH4_2g17810	2891.67	0.727834	0.208662	3.4881	0.000486461	0.00559715	119.062	78.4559	111.419	167.129	194.392	181.243	Lactoylglutathione lyase / glyoxalase I family protein
FvH4_5g32710	909.769	0.727623	0.194503	3.74093	0.000183344	0.00247157	16.4416	15.7122	15.4879	29.479	33.2761	21.76	12-oxophytodienoate reductase 1
FvH4_2g02652	4259.35	0.727171	0.246655	2.94812	0.00319711	0.0251625	44.5506	35.0408	59.6463	73.9481	102.489	68.6133	FAD/NAD(P)-binding oxidoreductase family protein
FvH4_5g10450	282.226	0.726106	0.222643	3.26131	0.001109	0.01098	5.19724	4.46463	4.15788	9.38004	8.61009	6.58152	zinc transporter of Arabidopsis thaliana
FvH4_2g10131	6405.98	0.725281	0.208918	3.47161	0.000517344	0.00589777	106.594	86.3882	108.824	161.267	222.731	146.94	squalene synthase 1
FvH4_4g26070	413.081	0.724882	0.263804	2.7478	0.00599958	0.0409899	4.17299	3.15032	4.69817	6.53848	8.90463	5.69341	cysteine-rich RLK (RECEPTOR-like protein kinase) 3
FvH4_4g22640	393.193	0.723146	0.238813	3.02808	0.00246111	0.0206603	6.7076	9.53575	7.97615	15.3249	16.4352	11.1647	0
FvH4_1g16480	1565.24	0.722553	0.204761	3.52877	0.000417492	0.00491889	35.2251	22.6329	30.2258	53.058	56.5879	45.4667	WRKY DNA-binding protein 15
FvH4_7g31450	2283.7	0.721622	0.151885	4.7511	2.02317e-06	5.22169e-05	25.4852	21.1376	22.1104	40.712	40.528	39.5321	Glycogen/starch synthases, ADP-glucose type
FvH4_2g35360	1608.81	0.721521	0.137939	5.23071	1.68862e-07	5.82588e-06	12.7113	11.4824	12.8503	24.0561	20.4402	20.8314	homeobox gene 8
FvH4_2g03320	726.108	0.72134	0.260664	2.76732	0.00565201	0.0391331	7.84799	11.1494	5.94353	14.373	16.3396	13.2356	ethylene-dependent gravitropism-deficient and yellow-green-like 3
FvH4_3g19680	1422.91	0.720209	0.151398	4.75705	1.96446e-06	5.08687e-05	7.30715	8.66371	8.10083	16.3109	13.8157	12.4594	phytosylfokine-alpha receptor 2
FvH4_7g07880	1631.66	0.719607	0.166822	4.31363	1.60597e-05	0.000313011	56.3129	60.2252	52.57	94.7352	98.1086	103.244	PLAC8 family protein
FvH4_6g45380	1240.04	0.71922	0.185169	3.88412	0.000102699	0.00153359	19.5306	25.5038	26.0568	41.2769	41.49	41.8712	myb-like HTH transcriptional regulator family protein
FvH4_3g34440	1490.24	0.718554	0.240602	2.98649	0.00282201	0.0228987	8.06996	8.45821	10.3219	23.2419	11.896	12.8806	P-loop containing nucleoside triphosphate hydrolases superfamily protein
FvH4_5g35920	5873.89	0.718283	0.169102	4.24762	2.16051e-05	0.000405983	62.4854	62.6571	60.8522	117.685	125.98	84.5373	auxin F-box protein 5
FvH4_7g02720	1642.33	0.717916	0.191083	3.75708	0.000171906	0.00233879	16.6857	18.8644	18.7804	34.7927	37.1939	23.9514	ACD1-like
FvH4_6g09490	828.046	0.717874	0.255506	2.80962	0.00496005	0.0356012	5.89403	10.0204	10.4303	18.7639	15.7945	12.15	Phototropic-responsive NPH3 family protein
FvH4_3g03520	499.039	0.717357	0.200199	3.58322	0.000339388	0.00416095	3.12893	3.91312	4.27115	7.6598	6.59994	5.70642	S-domain-1 29
FvH4_7g33960	196.006	0.716875	0.257941	2.77922	0.00544897	0.0381347	1.10532	1.17155	1.28164	2.57947	2.18504	1.54089	Tetratricopeptide repeat (TPR)-like superfamily protein
FvH4_1g15440	3835.15	0.716712	0.266753	2.68681	0.00721389	0.0471273	55.3759	83.0286	67.6629	123.75	161.969	77.8863	sucrose nonfermenting 1(SNF1)-related protein kinase 2.3
FvH4_5g12330	1944.16	0.715844	0.184536	3.87915	0.000104823	0.00155938	22.0732	22.2809	19.1127	44.7545	39.8673	27.7838	aluminum-activated malate transporter 9
FvH4_3g00900	1474.25	0.71515	0.24523	2.91624	0.00354276	0.0271927	26.4989	22.1313	22.1268	30.7195	42.9945	48.4365	F-box and associated interaction domains-containing protein
FvH4_1g20450	12879.1	0.714762	0.244014	2.92918	0.00339852	0.026369	157.863	175.098	120.116	355.629	178.359	268.379	3-deoxy-D-arabino-heptulosonate 7-phosphate synthase 1
FvH4_1g20270	15611.6	0.713076	0.159774	4.46303	8.08083e-06	0.000173738	721.266	803.472	702.334	1210.21	1354.98	1313.69	Histone superfamily protein
FvH4_3g18841	228.996	0.712884	0.24322	2.93103	0.00337845	0.0263086	9.16631	9.14138	7.54864	16.6469	16.9501	11.9421	0
FvH4_3g00780	5687.18	0.712526	0.232194	3.06867	0.00215018	0.0185457	87.0973	101.338	76.1908	121.25	154.199	181.549	Auxin-responsive family protein
FvH4_6g54310	340.286	0.712072	0.257989	2.76008	0.00577869	0.0397806	7.97341	10.2395	6.17632	17.9551	13.0931	12.1444	cofactor assembly of complex C
FvH4_6g43390	1095.75	0.711568	0.154093	4.6178	3.87838e-06	9.24067e-05	9.51336	9.42393	8.05598	16.9591	15.2926	15.0389	homeodomain GLABROUS 2
FvH4_5g15150	474.048	0.710787	0.236536	3.00498	0.00265599	0.0219138	6.20505	7.51377	8.15581	11.1836	12.195	14.495	TEOSINTE BRANCHED, cycloidea and PCF (TCP) 14
FvH4_7g22891	396.067	0.710191	0.238432	2.97859	0.00289574	0.0233467	3.48477	3.99888	2.49173	6.10204	6.15162	5.23746	hAT transposon superfamily
FvH4_6g06871	229.556	0.708551	0.253298	2.79731	0.00515304	0.0364972	2.47605	3.38255	2.71152	6.34283	4.32127	4.45627	Plant invertase/pectin methylesterase inhibitor superfamily
FvH4_7g01620	775.553	0.708458	0.200821	3.52782	0.000419002	0.00493422	19.0112	16.2475	15.3924	37.8478	28.8321	22.7432	Uncharacterised protein family (UPF0114)
FvH4_3g23250	628.082	0.707332	0.189502	3.73258	0.000189531	0.00254045	12.8603	10.9712	11.9658	20.7146	23.6563	17.9921	RNAse THREE-like protein 2
FvH4_6g44390	215.945	0.706449	0.262363	2.69264	0.0070888	0.0464864	4.82385	3.40857	4.82184	9.10221	6.27316	7.42526	0
FvH4_2g04110	1611.37	0.705331	0.224219	3.14572	0.0016568	0.0151321	12.7184	19.3086	18.7615	28.0743	34.4236	25.7906	Phototropic-responsive NPH3 family protein
FvH4_2g33910	41787.8	0.704393	0.240366	2.9305	0.00338413	0.026318	717.182	583.087	444.389	807.216	1130.38	1064.61	Granulin repeat cysteine protease family protein
FvH4_1g19261	317.802	0.702639	0.246828	2.84667	0.00441789	0.0326293	5.17512	5.10492	3.99245	11.2292	7.16684	6.77366	elicitor-activated gene 3-2
FvH4_3g16140	950.061	0.702186	0.20062	3.50009	0.000465108	0.00538565	8.9501	10.0297	12.0813	17.7632	20.657	15.4835	ankyrin repeat family protein
FvH4_4g28021	2208.43	0.70181	0.237126	2.95965	0.00307988	0.024444	56.1783	57.3449	59.3125	75.8446	97.7479	121.978	allene oxide cyclase 3
FvH4_6g06530	1917.85	0.701208	0.211901	3.30912	0.000935885	0.00956754	59.7868	55.5845	52.0973	78.7698	99.7121	108.913	Rubber elongation factor protein (REF)
FvH4_4g06440	4075.85	0.69936	0.150015	4.66194	3.13235e-06	7.65671e-05	35.7565	28.0811	30.8731	58.3388	56.3575	49.6948	isoamylase 1
FvH4_2g41120	343.989	0.699285	0.229552	3.04631	0.00231669	0.0197006	4.01612	5.06365	4.00886	6.94702	7.8518	7.80582	0
FvH4_4g18342	2263.86	0.698989	0.237535	2.94267	0.00325391	0.0255192	8.94222	10.8615	13.7357	26.7047	18.5076	13.8641	Transducin/WD40 repeat-like superfamily protein
FvH4_1g14510	232.521	0.69852	0.255796	2.73077	0.00631861	0.0426258	9.36111	9.82273	10.5152	14.6329	19.83	16.6284	homolog of Synechocystis YCF37
FvH4_4g30820	597.268	0.698105	0.176109	3.96405	7.36874e-05	0.00115604	7.37351	8.41761	7.65303	14.8658	14.4421	11.4875	Rubisco methyltransferase family protein
FvH4_3g34270	5654.06	0.696664	0.186271	3.74006	0.000183974	0.00247299	34.9803	29.8347	40.8675	62.9352	70.1048	50.0659	phototropin 1
FvH4_2g18650	1531.93	0.696353	0.222335	3.132	0.0017362	0.0157172	32.1145	44.0386	31.4539	54.0994	63.4871	67.2127	RPM1 interacting protein 4
FvH4_5g32020	7835.05	0.696268	0.174404	3.99228	6.54404e-05	0.00104901	56.8755	46.2146	58.219	119.663	80.4832	81.6358	C2 calcium/lipid-binding plant phosphoribosyltransferase family protein
FvH4_2g23960	3210.36	0.695989	0.158278	4.39726	1.09627e-05	0.000224827	36.5798	43.6892	45.9182	84.6098	64.9548	69.6528	alpha/beta-Hydrolases superfamily protein
FvH4_4g34050	382.07	0.695748	0.213676	3.25609	0.00112958	0.0111463	6.03802	5.92192	4.83082	9.56228	9.08908	10.3159	Protein kinase superfamily protein
FvH4_1g19880	382.916	0.695631	0.24022	2.89581	0.00378179	0.0286356	2.78783	2.1218	2.12257	5.14092	3.14522	3.96412	0
FvH4_5g00210	279.317	0.695095	0.254808	2.72792	0.00637357	0.0428371	3.00991	4.08684	4.92712	8.22572	6.2889	6.36831	Flavin-binding monooxygenase family protein
FvH4_2g35890	326.801	0.694226	0.205377	3.38026	0.000724182	0.00777431	3.26668	3.28045	2.59945	5.92551	5.05737	4.89981	Tesmin/TSO1-like CXC domain-containing protein
FvH4_3g19800	431.801	0.693258	0.206692	3.35406	0.000796344	0.00842994	12.6554	9.76857	10.0884	21.3531	19.7023	15.3733	VQ motif-containing protein
FvH4_3g27110	994.939	0.692728	0.249356	2.77807	0.00546836	0.0382364	19.4536	20.1912	24.0831	43.2772	24.3369	42.473	NAD(P)-binding Rossmann-fold superfamily protein
FvH4_7g14840	721.769	0.69249	0.181685	3.81148	0.000138139	0.00195737	10.3286	11.841	9.35857	18.3273	17.7937	18.2466	calmodulin-binding receptor-like cytoplasmic kinase 2
FvH4_3g00240	3047.45	0.691211	0.222866	3.10147	0.00192561	0.0170205	58.5786	51.4746	65.3643	83.9625	127.504	88.8054	farnesyl diphosphate synthase 2
FvH4_6g47740	188.328	0.689423	0.248991	2.76887	0.00562506	0.0390194	1.27978	1.54023	1.43606	2.32216	2.64344	2.34665	Plant protein of unknown function (DUF863)
FvH4_7g29290	419.617	0.689292	0.255873	2.69388	0.00706246	0.0463307	6.73008	10.0623	8.44067	12.2552	15.8172	15.0587	methyl-CPG-binding domain protein 13
FvH4_6g32640	3064.11	0.688671	0.18755	3.67194	0.00024072	0.00312777	63.3222	49.6807	56.1762	129.051	83.9211	81.6656	GDSL-like Lipase/Acylhydrolase superfamily protein
FvH4_1g05280	1988.94	0.688334	0.242226	2.8417	0.00448742	0.0329721	26.4498	14.4713	19.4205	39.0328	38.3618	26.9472	Fibronectin type III domain-containing protein
FvH4_4g08550	885.928	0.688015	0.246465	2.79154	0.00524585	0.0369878	13.5035	17.3319	14.0489	20.9441	24.2458	31.0987	heptahelical transmembrane protein2
FvH4_5g17300	10210.8	0.687135	0.183921	3.73604	0.000186942	0.00251003	145.133	130.777	119.898	305.563	202.534	181.799	S-adenosyl-L-methionine-dependent methyltransferases superfamily protein
FvH4_1g01110	1436.76	0.684958	0.218746	3.13129	0.00174042	0.0157312	15.5958	24.8297	19.7437	36.3141	38.6544	28.6901	LJRHL1-like 1
FvH4_3g12900	1781.2	0.684704	0.245165	2.79283	0.00522489	0.036862	28.321	45.0024	25.5314	64.4727	47.9841	57.887	zinc transporter 1 precursor
FvH4_5g10020	1395.99	0.681717	0.234769	2.90378	0.00368685	0.0281064	10.8651	10.1357	8.044	15.0159	21.3064	13.3218	Clp ATPase
FvH4_7g06930	290.938	0.681512	0.253114	2.69251	0.0070916	0.0464864	4.70981	6.33764	5.3127	9.63992	11.1896	7.2996	nuclear factor Y, subunit C11
FvH4_3g03960	432.859	0.681322	0.215071	3.1679	0.00153544	0.0142614	5.61856	3.81378	4.43884	8.39141	8.17108	7.19411	NAD(P)H dehydrogenase B2
FvH4_3g13210	361.184	0.681192	0.229857	2.96355	0.00304114	0.0241936	10.8037	12.0611	10.2539	21.7113	21.5285	13.9452	FK506-binding protein 13
FvH4_1g21900	991.947	0.676827	0.220377	3.07122	0.00213186	0.0184282	14.3578	17.8382	13.2461	26.1019	31.3565	20.3283	bZIP transcription factor family protein
FvH4_5g28820	4797.77	0.676512	0.227826	2.96942	0.0029836	0.023881	184.303	257.333	214.999	298.342	436.176	375.541	2Fe-2S ferredoxin-like superfamily protein
FvH4_7g21220	1575.18	0.676367	0.160453	4.21536	2.49378e-05	0.000459809	29.4793	23.2081	26.0832	46.4667	43.2108	44.5245	Cation efflux family protein
FvH4_6g11540	10213.9	0.6758	0.222063	3.04328	0.00234016	0.0198446	238.029	232.338	236.612	303.552	421.328	463.672	light harvesting complex photosystem II
FvH4_2g22240	330.08	0.673983	0.250142	2.6944	0.00705158	0.0463019	4.3648	3.1065	5.32529	7.85428	7.10593	6.806	pfkB-like carbohydrate kinase family protein
FvH4_2g16760	255.444	0.671717	0.210848	3.18579	0.0014436	0.013558	3.66689	3.76665	4.39759	7.16285	6.63788	6.31868	Transmembrane amino acid transporter family protein
FvH4_7g23680	1953.04	0.671553	0.204133	3.28979	0.00100262	0.0101268	31.1483	45.5113	42.4943	66.5092	76.3244	59.7258	UDP-Glycosyltransferase superfamily protein
FvH4_6g07630	1699.26	0.671156	0.220479	3.04409	0.00233387	0.019812	60.6465	62.9031	48.0471	102.994	119.257	70.9871	basic helix-loop-helix (bHLH) DNA-binding superfamily protein
FvH4_5g00460	4169.31	0.668861	0.199758	3.34836	0.000812917	0.00857457	154.949	171.747	219.944	282.427	308.385	330.377	Bifunctional inhibitor/lipid-transfer protein/seed storage 2S albumin superfamily protein
FvH4_6g19450	704.917	0.668221	0.207748	3.2165	0.00129764	0.0124395	14.3464	13.6882	13.7743	25.9207	18.3583	26.5844	Transducin/WD40 repeat-like superfamily protein
FvH4_4g26580	373.272	0.667387	0.21331	3.12873	0.00175566	0.0158204	4.33818	5.07837	5.09129	10.3288	8.01609	6.51469	bidirectional amino acid transporter 1
FvH4_6g19360	364.607	0.665653	0.196889	3.38085	0.000722619	0.00776461	12.136	12.2394	12.7393	21.0413	23.1941	18.6013	0
FvH4_4g21590	1571.22	0.665349	0.171297	3.88417	0.000102679	0.00153359	17.9228	15.9636	14.494	32.8288	27.7273	22.0632	HAD-superfamily hydrolase, subfamily IG, 5'-nucleotidase
FvH4_6g12450	747.472	0.664155	0.218238	3.04325	0.00234036	0.0198446	14.3923	16.3892	18.4811	35.4917	21.1021	27.3883	RING/FYVE/PHD zinc finger superfamily protein
FvH4_1g18251	273.423	0.664058	0.241773	2.74662	0.00602125	0.0410784	9.23532	10.6959	7.31312	17.9233	15.8331	12.7605	Thioredoxin superfamily protein
FvH4_4g25290	5074.37	0.662163	0.188413	3.51442	0.000440723	0.00514991	33.2532	40.0035	46.4517	79.7439	55.4545	67.8871	0
FvH4_6g11590	1948.62	0.66182	0.147127	4.49829	6.85015e-06	0.000150857	24.9092	22.6463	25.8133	49.0415	40.5844	35.1148	0
FvH4_2g40670	692.489	0.659942	0.195158	3.38158	0.000720693	0.00776205	8.6476	9.87918	7.98559	19.1347	13.2628	12.838	Transmembrane amino acid transporter family protein
FvH4_5g14510	481.568	0.659299	0.227616	2.89653	0.00377309	0.0285881	6.28404	7.6399	4.96709	10.4442	10.8573	10.5395	zinc finger (C3HC4-type RING finger) family protein
FvH4_1g06530	396.951	0.658433	0.18677	3.52537	0.000422888	0.00497004	5.29792	5.16457	5.43261	10.8584	8.0857	8.02088	NAC domain containing protein 75
FvH4_3g39350	381.786	0.658388	0.233497	2.81969	0.00480701	0.0347142	9.1204	12.7228	9.29598	22.089	15.864	15.1291	Glutaredoxin family protein
FvH4_6g05650	1466.75	0.658206	0.215618	3.05265	0.00226833	0.0193663	26.0084	24.239	25.4182	36.0359	53.4178	37.2729	mevalonate kinase
FvH4_6g13710	219823	0.658166	0.185512	3.54783	0.000388421	0.00464606	15731.2	18510	20070.8	36471.9	33292.9	22612.1	0
FvH4_5g36040	846.495	0.657758	0.206057	3.19212	0.00141233	0.0133227	12.2865	16.5463	16.4531	25.1016	23.4289	27.4576	purine permease 3
FvH4_4g21690	1049.5	0.656602	0.209668	3.13162	0.00173844	0.0157312	10.2742	8.62773	10.0306	22.4158	14.4515	12.5493	chromatin remodeling factor18
FvH4_2g33471	834.28	0.652714	0.200249	3.25951	0.00111604	0.0110312	10.2743	13.4227	9.33239	20.2556	19.2887	16.1775	cytochrome P450, family 81, subfamily D, polypeptide 3
FvH4_6g44370	4642.02	0.651143	0.231165	2.81679	0.0048506	0.0349754	123.879	166.328	119.937	182.943	248.116	249.329	photosynthetic electron transfer C
FvH4_6g46730	340.292	0.650941	0.207099	3.14314	0.00167148	0.0152367	6.55501	6.57822	5.46563	11.5455	11.1105	8.70426	plastid transcription factor 1
FvH4_7g25400	5580.17	0.650819	0.240165	2.70988	0.00673068	0.0446766	203.816	296.009	231.821	372.82	533.864	318.573	dehydration-induced protein (ERD15)
FvH4_5g05490	373.677	0.650627	0.221241	2.94081	0.00327357	0.0256424	44.9152	52.2187	48.1621	52.7259	51.837	58.2469	Mitochondrial import inner membrane translocase subunit Tim17/Tim22/Tim23 family protein
FvH4_1g09250	923.059	0.650619	0.196802	3.30595	0.00094654	0.00965553	25.0844	31.2052	30.7043	61.1087	39.6717	46.2151	Thioredoxin superfamily protein
FvH4_4g14870	202.186	0.650544	0.23677	2.74758	0.00600368	0.0409941	2.65274	2.35225	2.81454	4.31963	4.74128	4.009	P-loop containing nucleoside triphosphate hydrolases superfamily protein
FvH4_6g09960	31510.3	0.649699	0.2342	2.77413	0.005535	0.0385764	1833.07	1901.9	1408.69	2189.31	3098.48	3215.64	lipid transfer protein 4
FvH4_3g29700	721.773	0.648261	0.233997	2.77038	0.00559915	0.0389314	2.37797	3.51168	4.00413	6.50916	5.56748	4.59388	pleiotropic drug resistance 11
FvH4_5g00090	1585.79	0.646979	0.207703	3.11493	0.00183989	0.0164101	31.7791	26.2064	32.9195	43.9742	60.2846	46.717	Lactate/malate dehydrogenase family protein
FvH4_3g28460	1798.66	0.646929	0.208375	3.10463	0.00190515	0.0168961	20.4106	16.3267	16.006	37.8973	30.2889	21.1321	ABC-2 type transporter family protein
FvH4_5g10010	349.493	0.646822	0.242115	2.67154	0.00755034	0.0488244	2.05814	2.80056	2.78418	4.55222	4.93549	3.34257	NADPH/respiratory burst oxidase protein D
FvH4_2g13030	7952.09	0.64633	0.241191	2.67974	0.00736786	0.0478912	59.4542	41.8286	34.1904	94.3441	80.0202	54.6342	gigantea protein (GI)
FvH4_3g12240	1736.05	0.646228	0.149985	4.30862	1.64275e-05	0.000318861	18.278	19.074	21.4575	37.2487	33.4757	28.0147	Trypsin family protein
FvH4_7g25671	254.883	0.645237	0.230857	2.79497	0.00519045	0.036696	3.25251	4.28245	3.95874	7.33507	6.65262	5.33293	NB-ARC domain-containing disease resistance protein
FvH4_7g24950	902.902	0.645143	0.188365	3.42497	0.000614865	0.00679901	8.73112	8.37314	11.0457	15.2598	16.5321	15.0365	Leucine-rich repeat protein kinase family protein
FvH4_3g09060	2107.53	0.64499	0.166929	3.86387	0.000111606	0.00163551	27.6309	26.8104	24.0869	40.8447	46.9609	42.76	Protein kinase superfamily protein
FvH4_3g21980	853.935	0.644173	0.199408	3.23042	0.00123606	0.0119666	29.6965	25.9601	32.1415	64.6777	44.0864	39.4613	early nodulin-like protein 9
[truncated: 978 more rows]

## Sheet: Table S5
Table S5. Summary of primers used in this study.
Primers for rf genotyping	Primer sequences (5’-3’)
RF-F	CGAGGTCGTCGTGGAAGTTTTCGAG
RF-R	ACCTTTGAGCTGTAACGCTTCCAGG
Primers for making the FveTRM5 overexpression construct	Primer sequences (5’-3’)
FveTRM5-pEN-F	AAAGGAACCAATTCAGTCGACATGACGACTGGGATGGTTCA
FveTRM5-pEN-R	TGGAAAAGGGAATTCGGTACCGAAGACCAACTTCCTACAAAGCGC
Primers for making the FveTRM5 complementation vector
RF-com-F	TACGAATTCGAGCTCGGTACCTTCGTAAAAAGGAAGGGGCA
RF-com-R	CTTGCATGCCTGCAGGTCGACATACTCTGCTGGGGCATCAGAA
Primers for the complementation material genotyping
Com1-F	TTCAGGTCCGTGCACTCTTC
Com1-F	CTCTGCACCATTCCCCTGTT
Com2-F	CAGGAAACAGCTATGA
Com2-R	GTAAAACGACGGCCAGT
Primers for making the construct for subcellular localization analysis	Primer sequences (5’-3’)
FveTRM5-pH7-F	ATTACGCCGAGGTCATGACGACTGGGATGGTT
FveTRM5-pH7-R	TAGGGAAGAGGGAAGACCAACTTCCTACAAAGCG
Primers for RNA in situ hybridization	Primer sequences (5’-3’)
FveTRM5-NcoI-F	GCATGCTCCCGGCCGCCATGGACCGCAAAACAAATCCCTGC
FveTRM5-SalI-F	GAGCTCTCCCATATGGTCGACGCGGCATGTCTCTCGAAAAC
Primers for qRT-PCR	Primer sequences (5’-3’)
FvH4_1g05910-F	AGCCTAACGCAGAGGTTCCAAA
FvH4_1g05910-R	GCAGCCCACATTGAAGGGTCTATAGT
FveTRM5-RT-F	GTTCACTCTCCCAAGGTTAGTT
FveTRM5-RT-R	CTCTGCTCTGTGGATGGTTATT
FveGA3ox4-RT-F	CCATGGGATCAAGCCTACAA
FveGA3ox4-RT-R	CCATGAGGTCGATAATGGGTATAA
FveGA3ox5-RT-F	CAGATCAAGCCTACAAGGATGT
FveGA3ox5-RT-R	CATGAGGTCGATGACTGGAATAG
FveGH3-RT-F	CTTCATCTCCTCTTGGCCCG
FveGH3-RT-R	GACCACCGGGATTTTGGACT
FveIAA7-RT-F	GCCTTCAGCAACTGGGTCT
FveIAA7-RT-R	AGCCGTCAAAATCCTCGCA
FveIAA20-RT-F	CTCTGACGCCCTAGCCAAAA
FveIAA20-RT-R	AACAAGCATCCAGTCACCGT
FveGID1b-RT-F	GCAACATATTTGGCCCCAGAG
FveGID1b-RT-R	CCCAATTGTCGCCTCCTCAA
FveGH3.9-RT-F	CCTCGAACGAAACTGGGTCA
FveGH3.9-RT-R	TCCAGTGACAACGGCTTCAA
FveLAX2-RT-F	GGCCCCATCAACTCAACTGT
FveLAX2-RT-R	CACTATTGCCACCCACACCA
FveGA3ox2-RT-F	TCATCGACCTTTCCCTCCCT
FveGA3ox2-RT-R	CTTCTTTTGGAACGCCGTGG
FveAFB5-RT-F	TTGAGGCATTGGAGAGGCTG
FveAFB5-RT-R	TGCAAGCAGCAAAAGCAGAG
FveAUX1-RT-F	GCTGTGCTTCCAACCAAGTG
FveAUX1-RT-R	TCTCCCTCTCCTTCCTGCTC
FveGA3ox1-RT-F	GCAAGTTCTTCGTGAAGGCG
FveGA3ox1-RT-R	GGTTGACTATTGCCCGGTGA
